# Supplementary material for: Adherence to ivermectin is more associated with perceptions of community directed treatment with ivermectin organization than with onchocerciasis beliefs
Source: PLoS Negl Trop Dis. 2017 Aug 14;11(8):e0005849. doi: 10.1371/journal.pntd.0005849 (PMC5570488; doi:10.1371/journal.pntd.0005849)
Supplement: S1 Dataset — (XLSX) [file pntd.0005849.s001.xlsx]

## Sheet: Sheet1
UniqueKey	DS	Sexe	Instruction	Profession	Age	Statutmatrimonial	Religion	Geo_ethnicite	Anciennete_menage	Entendu_parler_oncho	Source_info_oncho	autre_source_info_oncho	Cestquoi_onchocercose	DEFONCH	Piqure_mouche	Moutmout_simulie	Mauvaise_hygiene	Piqure_moustique	Contact_direct	NSP_modetransmission	transmonch_sucre	Autr_transmonch	Dtails_autretransmonch	TRANSMONCH	Boulessouslapeau	Demangeaisonspeau	Peaudeleopard	Peaudelezard	Demangeaisonsyeux	Yeuxrouges	BAV_cecite	NSP_signesoncho	Autre_manifonch	Dtails_autremanifonch	MANIFONCH	Consequence1	Consequence2	Consequence3	CONSEQONCH	agentcausal	Detailsautreagentcausal	PARASITE	forme_parasite_homme	forme_parasite_simulie	duree_vie_veradulte	PARASITEPLUS	oncho_curable	Medicament_oncho	autre_medicament_connu
205	Bafang	1	5	1	24	1	2	3	2	0	non applicable		non applicable	0	0	0	0	0	0	0	0	0		0	0	0	0	0	0	0	0	0	0		0	NSP	NSP	NSP	0	non applicable		0				0	non applicable	non applicable
113	Bafang	1	4	3	35	2	2	3	3	0	non applicable		non applicable	0	0	0	0	0	0	0	0	0		0	0	0	0	0	0	0	0	0	0		0	NSP	NSP	NSP	0	non applicable		0				0	non applicable	non applicable
321	Bafang	2	5	1	23	1	3	3	5	0	non applicable		non applicable	0	0	0	0	0	0	0	0	0		0	0	0	0	0	0	0	0	0	0		0	NSP	NSP	NSP	0	non applicable		0				0	non applicable	non applicable
442	Bafang	1	4	3	22	2	1	3	4	1	La radio/télévision		NSP	0	0	0	0	1	0	0	0	0		0	0	0	0	0	1	1	0	0	0		2	NSP	NSP	NSP	0	Je ne sais pas		0				0	Oui	Mectizan/ivermectine
323	Bafang	2	4	3	35	2	1	3	35	1	L'école		MALADIE CECITE	2	0	1	0	0	0	0	0	0		2	1	1	0	0	1	1	0	0	0		4	NSP	NSP	NSP	0	Je ne sais pas		0				0	Oui	Mectizan/ivermectine
249	Bafang	2	6	1	25	2	1	3	25	0	non applicable		non applicable	0	0	0	0	0	0	0	0	0		0	0	0	0	0	0	0	0	0	0		0	NSP	NSP	NSP	0	non applicable		0				0	non applicable	non applicable
155	Bafang	1	2	7	22	1	1	3	21	0	non applicable		non applicable	0	0	0	0	0	0	0	0	0		0	0	0	0	0	0	0	0	0	0		0	NSP	NSP	NSP	0	non applicable		0				0	non applicable	non applicable
1185	Bafang	1	4	2	38	2	1	3	13	1	Les D.C		NSP	0	0	0	0	0	0	1	0	0		0	0	0	0	0	0	0	0	1	0		0	NSP	NSP	NSP	0	Je ne sais pas		0				0	Ne sait pas	non applicable
465	Bafang	2	5	1	20	1	1	3	20	0	non applicable		non applicable	0	0	0	0	0	0	0	0	0		0	0	0	0	0	0	0	0	0	0		0	NSP	NSP	NSP	0	non applicable		0				0	non applicable	non applicable
180	Bafang	1	4	7	19	1	5	3	19	0	non applicable		non applicable	0	0	0	0	0	0	0	0	0		0	0	0	0	0	0	0	0	0	0		0	NSP	NSP	NSP	0	non applicable		0				0	non applicable	non applicable
105	Bafang	1	5	3	48	2	2	3	30	0	non applicable		non applicable	0	0	0	0	0	0	0	0	0		0	0	0	0	0	0	0	0	0	0		0	NSP	NSP	NSP	0	non applicable		0				0	non applicable	non applicable
801	Bafang	1	5	5	43	2	2	5	15	1	La radio/télévision		NSP	0	0	1	0	0	0	0	0	0		2	0	1	0	0	1	0	0	0	0		2	NSP	NSP	NSP	0	Je ne sais pas		0				0	Non	non applicable
435	Bafang	1	3	7	31	2	1	3	6	0	non applicable		non applicable	0	0	0	0	0	0	0	0	0		0	0	0	0	0	0	0	0	0	0		0	NSP	NSP	NSP	0	non applicable		0				0	non applicable	non applicable
251	Bafang	2	5	4	60	4	1	3	42	0	non applicable		non applicable	0	0	0	0	0	0	0	0	0		0	0	0	0	0	0	0	0	0	0		0	NSP	NSP	NSP	0	non applicable		0				0	non applicable	non applicable
470	Bafang	2	3	2	36	2	2	3	36	1	Autre	ne se souvient plus	NSP	0	0	0	1	0	0	0	0	0		0	1	1	1	1	0	0	0	0	0		4	NSP	NSP	NSP	0	Je ne sais pas		0				0	Oui	Mectizan/ivermectine
213	Bafang	2	4	3	50	2	1	3	6	1	Les D.C		MALADIE INSECTES	0	0	1	0	0	0	0	0	0		2	1	1	0	0	0	0	0	0	0		2	CECITE	NSP	NSP	1	Je ne sais pas		0				0	Oui	Autre	MECTIZAN ET ALBENDAZOLE
211	Bafang	1	4	3	50	1	1	3	10	0	non applicable		non applicable	0	0	0	0	0	0	0	0	0		0	0	0	0	0	0	0	0	0	0		0	NSP	NSP	NSP	0	non applicable		0				0	non applicable	non applicable
299	Bafang	1	4	6	18	1	1	3	13	0	non applicable		non applicable	0	0	0	0	0	0	0	0	0		0	0	0	0	0	0	0	0	0	0		0	NSP	NSP	NSP	0	non applicable		0				0	non applicable	non applicable
246	Bafang	1	4	1	17	1	1	3	2	1	La famille/les amis		NSP	0	0	0	0	0	0	1	0	0		0	0	0	0	0	0	0	0	1	0		0	NSP	NSP	NSP	0	Je ne sais pas		0				0	Oui	Je ne sais pas
1163	Bafang	1	2	2	29	2	1	3	15	0	non applicable		non applicable	0	0	0	0	0	0	0	0	0		0	0	0	0	0	0	0	0	0	0		0	NSP	NSP	NSP	0	non applicable		0				0	non applicable	non applicable
276	Bafang	1	3	6	31	2	1	5	13	0	non applicable		non applicable	0	0	0	0	0	0	0	0	0		0	0	0	0	0	0	0	0	0	0		0	NSP	NSP	NSP	0	non applicable		0				0	non applicable	non applicable
516	Bafang	1	5	1	20	1	1	3	20	0	non applicable		non applicable	0	0	0	0	0	0	0	0	0		0	0	0	0	0	0	0	0	0	0		0	NSP	NSP	NSP	0	non applicable		0				0	non applicable	non applicable
1184	Bafang	1	5	2	42	1	2	3	7	0	non applicable		non applicable	0	0	0	0	0	0	0	0	0		0	0	0	0	0	0	0	0	0	0		0	NSP	NSP	NSP	0	non applicable		0				0	non applicable	non applicable
1190	Bafang	1	5	3	36	1	1	3	10	1	L'école		CECITE DES RIVIERES	3	1	0	0	0	0	0	0	0		1	0	1	0	0	1	0	0	0	0		2	CECITE	NSP	NSP	1	Je ne sais pas		0				0	Oui	Autre	VOIR UN MEDECIN SPECIALISE POUR LES YEUX
212	Bafang	2	5	2	56	2	1	3	19	1	Les D.C		MALADIE CAUSEE MOUT MOUT	1	0	1	0	0	0	0	0	0		2	1	1	1	0	1	0	0	0	0		4	CECITE	LESIONS DE LA PEAU	ELEPHANTIASIS	2	Onchocerca volvulus		2	DANS LE SANG			0	Oui	Mectizan/ivermectine
336	Bafang	1	5	3	38	2	1	3	38	1	Médecin/infirmier		MALADIE INSECTES	0	0	1	0	0	0	0	0	0		2	1	1	0	0	0	0	0	0	0		2	CECITE	NSP	NSP	1	Je ne sais pas		0				0	Oui	Mectizan/ivermectine
273	Bafang	1	3	2	47	2	1	5	47	1	Médecin/infirmier		NSP	0	0	0	0	0	0	1	0	0		0	0	0	0	0	0	0	0	1	0		0	NSP	NSP	MSP	0	Je ne sais pas		0				0	Ne sait pas	non applicable
252	Bafang	2	4	1	24	1	1	3	8	1	L'école		NSP	0	1	0	0	1	0	0	0	0		0	1	1	0	0	0	0	0	0	0		2	PALUDISME	NSP	NSP	0	Je ne sais pas		0				0	Oui	Mectizan/ivermectine
164	Bafang	2	5	6	31	1	5	3	31	1	La radio/télévision		NSP	0	0	0	0	0	0	1	0	0		0	0	0	0	1	0	0	0	0	0		1	NSP	NSP	NSP	0	Je ne sais pas		0				0	Oui	Médicaments traditionnels
165	Bafang	2	5	3	27	1	2	3	10	0	non applicable		non applicable	0	0	0	0	0	0	0	0	0		0	0	0	0	0	0	0	0	0	0		0	NSP	NSP	NSP	0	non applicable		0				0	non applicable	non applicable
1179	Bafang	1	4	7	22	1	2	3	22	0	non applicable		non applicable	0	0	0	0	0	0	0	0	0		0	0	0	0	0	0	0	0	0	0		0	NSP	NSP	NSP	0	non applicable		0				0	non applicable	non applicable
189	Bafang	2	5	1	24	1	2	3	24	0	non applicable		non applicable	0	0	0	0	0	0	0	0	0		0	0	0	0	0	0	0	0	0	0		0	NSP	NSP	NSP	0	non applicable		0				0	non applicable	non applicable
1174	Bafang	1	3	2	49	2	1	3	27	0	non applicable		non applicable	0	0	0	0	0	0	0	0	0		0	0	0	0	0	0	0	0	0	0		0	NSP	NSP	NSP	0	non applicable		0				0	non applicable	non applicable
421	Bafang	1	4	6	28	1	1	3	2	1	Médecin/infirmier		MALADIE SALETE	0	0	0	0	1	1	0	0	0		0	0	1	0	0	0	0	0	0	0		1	NSP	NSP	NSP	0	Je ne sais pas		0				0	Oui	Mectizan/ivermectine
132	Bafang	1	6	4	35	2	2	3	7	0	non applicable		non applicable	0	0	0	0	0	0	0	0	0		0	0	0	0	0	0	0	0	0	0		0	NSP	NSP	NSP	0	non applicable		0				0	non applicable	non applicable
115	Bafang	1	4	2	25	2	1	3	8	0	non applicable		non applicable	0	0	0	0	0	0	0	0	0		0	0	0	0	0	0	0	0	0	0		0	NSP	NSP	NSP	0	non applicable		0				0	non applicable	non applicable
489	Bafang	2	5	2	50	2	1	3	10	1	Les D.C		MALADIE EAU SALE	0	0	0	0	0	0	0	0	1	PROXIMITE EAU/COURS D'EAU	0	0	1	1	1	1	0	0	0	0		4	CECITE	NSP	NSP	1	Je ne sais pas		0				0	Oui	Mectizan/ivermectine
513	Bafang	1	4	1	19	1	2	3	4	0	non applicable		non applicable	0	0	0	0	0	0	0	0	0		0	0	0	0	0	0	0	0	0	0		0	NSP	NSP	NSP	0	non applicable		0				0	non applicable	non applicable
90	Bafang	2	3	2	21	1	1	3	9	0	non applicable		non applicable	0	0	0	0	0	0	0	0	0		0	0	0	0	0	0	0	0	0	0		0	NSP	NSP	NSP	0	non applicable		0				0	non applicable	non applicable
159	Bafang	1	5	3	30	1	3	3	30	1	L'école		MALADIE, VAGUE	0	0	0	0	0	0	1	0	0		0	0	1	0	0	0	1	0	0	0		2	CECITE	NSP	NSP	1	Onchocerca volvulus		2	VERS			1	Oui	Mectizan/ivermectine
506	Bafang	2	2	1	20	1	1	3	4	0	non applicable		non applicable	0	0	0	0	0	0	0	0	0		0	0	0	0	0	0	0	0	0	0		0	NSP	NSP	NSP	0	non applicable		0				0	non applicable	non applicable
97	Bafang	2	5	5	38	2	1	3	25	1	L'école		MALADIE, VAGUE	0	1	1	0	0	0	0	0	0		2	1	1	0	0	0	0	0	0	0		2	REDUCTION DE LA VUE	LESIONS DE LA PEAU	NSP	2	Les filaires		0				0	Oui	Mectizan/ivermectine
467	Bafang	1	0	2	80	4	1	3	65	0	non applicable		non applicable	0	0	0	0	0	0	0	0	0		0	0	0	0	0	0	0	0	0	0		0	NSP	NSP	NSP	0	non applicable		0				0	non applicable	non applicable
98	Bafang	1	5	1	16	1	1	3	8	1	L'école		NSP	0	0	0	0	0	0	1	0	0		0	0	0	0	0	0	0	0	1	0		0	NSP	NSP	NSP	0	Je ne sais pas		0				0	Ne sait pas	non applicable
139	Bafang	2	5	1	22	1	1	2	2	0	non applicable		non applicable	0	0	0	0	0	0	0	0	0		0	0	0	0	0	0	0	0	0	0		0	NSP	NSP	NSP	0	non applicable		0				0	non applicable	non applicable
331	Bafang	1	0	7	38	1	1	3	38	0	non applicable		non applicable	0	0	0	0	0	0	0	0	0		0	0	0	0	0	0	0	0	0	0		0	NSP	NSP	NSP	0	non applicable		0				0	non applicable	non applicable
261	Bafang	1	4	6	38	3	1	5	8	0	non applicable		non applicable	0	0	0	0	0	0	0	0	0		0	0	0	0	0	0	0	0	0	0		0	NSP	NSP	NSP	0	non applicable		0				0	non applicable	non applicable
1194	Bafang	2	4	2	50	2	1	3	7	0	non applicable		non applicable	0	0	0	0	0	0	0	0	0		0	0	0	0	0	0	0	0	0	0		0	NSP	NSP	NSP	0	non applicable		0				0	non applicable	non applicable
501	Bafang	1	4	5	19	1	1	3	15	0	non applicable		non applicable	0	0	0	0	0	0	0	0	0		0	0	0	0	0	0	0	0	0	0		0	NSP	NSP	NSP	0	non applicable		0				0	non applicable	non applicable
96	Bafang	2	5	7	21	1	1	2	1	1	Des affiches		NSP	0	0	0	0	0	0	1	0	0		0	0	0	0	0	0	0	0	1	0		0	NSP	NSP	NSP	0	Je ne sais pas		0				0	Oui	Je ne sais pas
229	Bafang	1	0	2	64	2	1	3	60	1	Médecin/infirmier		MALADIE YEUX	1	0	0	0	0	0	1	0	0		0	0	0	0	0	1	0	0	0	0		1	CECITE	NSP	NSP	1	Je ne sais pas		0				0	Oui	Mectizan/ivermectine
176	Bafang	1	5	3	42	2	5	3	13	1	L'école		MALADIE EAU SALE	0	1	0	0	0	0	0	0	0		1	1	1	0	0	0	0	0	0	0		2	DEFORMATIONS DU CORPS	ELEPHANTIASIS	NSP	0	Les filaires		1	SUCANT LE SANG	LES TROMPES	PAS DE DUREE	0	Oui	Mectizan/ivermectine
250	Bafang	1	4	2	37	1	1	3	10	1	Médecin/infirmier		MALADIE, VAGUE	0	1	0	0	0	0	0	0	0		1	1	1	0	0	1	0	0	0	0		3	NSP	NSP	NSP	0	Je ne sais pas		0				0	Oui	Mectizan/ivermectine
222	Bafang	1	2	2	63	4	2	3	40	1	Médecin/infirmier		NSP	0	0	0	0	0	0	1	0	0		0	1	1	0	0	0	0	0	0	0		2	NSP	NSP	NSP	0	Je ne sais pas		0				0	Oui	Mectizan/ivermectine
1193	Bafang	2	5	6	36	2	1	3	30	0	non applicable		non applicable	0	0	0	0	0	0	0	0	0		0	0	0	0	0	0	0	0	0	0		0	NSP	NSP	NSP	0	non applicable		0				0	non applicable	non applicable
1156	Bafang	1	4	3	35	2	1	3	1	0	non applicable		non applicable	0	0	0	0	0	0	0	0	0		0	0	0	0	0	0	0	0	0	0		0	NSP	NSP	NSP	0	non applicable		0				0	non applicable	non applicable
206	Bafang	2	6	4	49	4	3	3	15	1	La famille/les amis		CECITE DES RIVIERES	3	0	1	0	0	0	0	0	0		2	1	1	1	0	0	0	0	0	0		3	CECITE	NSP	NSP	1	Onchocerca volvulus		2	VERS	PARASITE	15 ANS	1	Non	non applicable
152	Bafang	1	5	1	19	1	1	3	3	1	L'école		MALADIE, VAGUE	0	0	0	0	0	0	1	0	0		0	0	1	0	1	0	0	0	0	0		2	NSP	NSP	NSP	0	Je ne sais pas		0				0	Non	non applicable
317	Bafang	1	3	3	29	2	1	3	10	0	non applicable		non applicable	0	0	0	0	0	0	0	0	0		0	0	0	0	0	0	0	0	0	0		0	NSP	NSP	NSP	0	non applicable		0				0	non applicable	non applicable
283	Bafang	1	3	6	63	2	1	5	40	1	Médecin/infirmier		NSP	0	0	0	0	0	0	1	0	0		0	0	0	0	0	0	0	0	1	0		0	NSP	NSP	NSP	0	Je ne sais pas		0				0	Ne sait pas	non applicable
450	Bafang	1	3	2	50	4	1	3	43	0	non applicable		non applicable	0	0	0	0	0	0	0	0	0		0	0	0	0	0	0	0	0	0	0		0	NSP	NSP	NSP	0	non applicable		0				0	non applicable	non applicable
1195	Bafang	1	5	2	28	2	1	3	7	0	non applicable		non applicable	0	0	0	0	0	0	0	0	0		0	0	0	0	0	0	0	0	0	0		0	NSP	NSP	NSP	0	non applicable		0				0	non applicable	non applicable
208	Bafang	2	5	3	40	2	1	3	15	1	La radio/télévision		MALADIE EAU SALE	0	0	0	1	0	0	0	0	0		0	0	0	0	0	0	0	0	0	1	VERS ; DIARHEES	0	NSP	NSP	NSP	0	Autre agent causal	VIRUS DE HAUSEN	0				0	Oui	Mectizan/ivermectine
425	Bafang	2	4	1	18	1	2	3	3	0	non applicable		non applicable	0	0	0	0	0	0	0	0	0		0	0	0	0	0	0	0	0	0	0		0	NSP	NSP	NSP	0	non applicable		0				0	non applicable	non applicable
541	Bafang	1	0	7	36	1	4	1	20	0	non applicable		non applicable	0	0	0	0	0	0	0	0	0		0	0	0	0	0	0	0	0	0	0		0	NSP	NSP	NSP	0	non applicable		0				0	non applicable	non applicable
86	Bafang	1	5	1	19	1	1	3	4	0	non applicable		non applicable	0	0	0	0	0	0	0	0	0		0	0	0	0	0	0	0	0	0	0		0	NSP	NSP	NSP	0	non applicable		0				0	non applicable	non applicable
447	Bafang	2	5	1	25	1	1	3	3	1	La radio/télévision		NSP	0	0	0	0	1	0	0	0	0		0	0	1	0	0	0	0	0	0	0		1	NSP	NSP	NSP	0	Je ne sais pas		0				0	Oui	Je ne sais pas
1158	Bafang	2	4	7	65	2	1	3	38	0	non applicable		non applicable	0	0	0	0	0	0	0	0	0		0	0	0	0	0	0	0	0	0	0		0	NSP	NSP	NSP	0	non applicable		0				0	non applicable	non applicable
239	Bafang	1	4	2	40	4	1	3	6	0	non applicable		non applicable	0	0	0	0	0	0	0	0	0		0	0	0	0	0	0	0	0	0	0		0	NSP	NSP	NSP	0	non applicable		0				0	non applicable	non applicable
437	Bafang	2	4	5	55	4	1	3	4	1	Autre	QUAND JE TRAVAILLAIT DANS LA REGION DU CENTRE	MALADIE CAUSEE MOUT MOUT	1	0	1	0	0	0	0	0	0		2	1	1	0	1	1	0	0	0	0		4	CECITE	FLEAU SOCIAL	NSP	2	Je ne sais pas		0				0	Oui	Autre	MTZ ASSOCIE A UN AUTRE MEDI BIO MEDICAL
138	Bafang	2	5	1	23	1	1	3	23	0	non applicable		non applicable	0	0	0	0	0	0	0	0	0		0	0	0	0	0	0	0	0	0	0		0	NSP	NSP	NSP	0	non applicable		0				0	non applicable	non applicable
1154	Bafang	2	3	2	62	2	1	3	32	0	non applicable		non applicable	0	0	0	0	0	0	0	0	0		0	0	0	0	0	0	0	0	0	0		0	NSP	NSP	NSP	0	non applicable		0				0	non applicable	non applicable
519	Bafang	1	0	2	80	4	1	3	4	1	Médecin/infirmier		MALADIE DEMANGEAISONS	1	0	0	0	0	0	1	0	0		0	0	1	0	0	0	0	0	0	0		1	NSP	NSP	NSP	0	Les filaires		1	MUNITA	LIQUIDE	NSP	0	Oui	Mectizan/ivermectine
210	Bafang	1	4	4	29	2	1	3	29	1	L'école		NSP	0	0	0	0	0	0	1	0	0		0	0	0	0	0	0	0	0	1	0		0	NSP	NSP	NSP	0	Je ne sais pas		0				0	Oui	Je ne sais pas
100	Bafang	1	5	1	18	1	2	3	1	1	L'école		NSP	0	0	0	0	0	0	1	0	0		0	0	0	0	0	0	0	0	1	0		0	NSP	NSP	NSP	0	Je ne sais pas		0				0	Ne sait pas	non applicable
89	Bafang	1	3	2	25	2	1	3	5	1	L'école		MALADIE LIEE EAU	1	0	1	0	1	0	0	0	0		1	1	1	0	0	1	0	0	0	0		3	CECITE	NSP	NSP	1	Je ne sais pas		0				0	Oui	Mectizan/ivermectine
464	Bafang	2	5	4	53	2	1	3	20	1	Autre	SERVICES DU DISTRICT DE SANTE	CECITE DES RIVIERES	3	0	1	0	0	0	0	0	0		2	0	1	1	1	1	1	0	0	0		5	CECITE	LESIONS DE LA PEAU	NSP	2	Onchocerca volvulus		2	GERMES	OEUFS	10 ANS	0	Oui	Mectizan/ivermectine
473	Bafang	1	4	2	52	2	1	3	52	1	Les D.C		LES FILAIRES	2	0	1	0	1	0	0	0	0		1	1	1	0	0	1	0	1	0	0		4	FAIBLESSE DE LA VUE	DEMANGEAISONS	NSP	2	Je ne sais pas		0				0	Oui	Mectizan et médicaments traditionnels
422	Bafang	2	3	6	70	3	1	3	70	0	non applicable		non applicable	0	0	0	0	0	0	0	0	0		0	0	0	0	0	0	0	0	0	0		0	NSP	NSP	NSP	0	non applicable		0				0	non applicable	non applicable
307	Bafang	1	3	3	52	4	1	3	52	0	non applicable		non applicable	0	0	0	0	0	0	0	0	0		0	0	0	0	0	0	0	0	0	0		0	NSP	NSP	NSP	0	non applicable		0				0	non applicable	non applicable
122	Bafang	1	4	7	26	2	1	3	25	0	non applicable		non applicable	0	0	0	0	0	0	0	0	0		0	0	0	0	0	0	0	0	0	0		0	NSP	NSP	NSP	0	non applicable		0				0	non applicable	non applicable
186	Bafang	1	3	7	23	1	4	1	20	0	non applicable		non applicable	0	0	0	0	0	0	0	0	0		0	0	0	0	0	0	0	0	0	0		0	NSP	NSP	NSP	0	non applicable		0				0	non applicable	non applicable
140	Bafang	1	5	1	22	1	1	3	22	1	La famille/les amis		NSP	0	0	0	0	0	0	1	0	0		0	0	0	0	0	0	0	0	1	0		0	NSP	NSP	NSP	0	Je ne sais pas		0				0	Oui	Mectizan/ivermectine
204	Bafang	1	4	5	21	1	1	3	4	0	non applicable		non applicable	0	0	0	0	0	0	0	0	0		0	0	0	0	0	0	0	0	0	0		0	NSP	NSP	NSP	0	non applicable		0				0	non applicable	non applicable
799	Bafang	1	5	3	26	1	1	3	15	1	L'école		NSP	0	0	0	0	1	0	0	0	0		0	0	1	0	0	0	0	0	0	0		1	NSP	NSP	NSP	0	Je ne sais pas		0				0	Oui	Mectizan et médicaments traditionnels
1170	Bafang	2	3	2	65	2	5	3	15	1	Le chef du quartier/village		MALADIE CAUSEE MOUT MOUT	1	0	1	0	0	0	0	0	0		2	0	1	1	1	1	1	0	0	0		5	CECITE	LESIONS DE LA PEAU	NSP	2	Les filaires		1	NSP	NSP	15 ANS	1	Oui	Mectizan/ivermectine
1191	Bafang	2	5	5	33	2	1	3	15	1	La radio/télévision		MALADIE YEUX	1	0	1	1	0	0	0	0	1	MYSTIQUEMENT	1	0	1	0	0	1	1	0	0	0		3	TROUBLES SU SYSTEME NERVEUX	FLEAU SOCIAL	NSP	2	Je ne sais pas		0				0	Oui	Mectizan et médicaments traditionnels
258	Bafang	1	4	6	31	2	1	5	15	1	Médecin/infirmier		NSP	0	0	0	0	0	0	1	0	0		0	0	0	0	0	0	0	0	1	0		0	NSP	NSP	NSP	0	Je ne sais pas		0				0	Non	non applicable
1165	Bafang	1	3	3	52	2	1	3	30	0	non applicable		non applicable	0	0	0	0	0	0	0	0	0		0	0	0	0	0	0	0	0	0	0		0	NSP	NSP	NSP	0	non applicable		0				0	non applicable	non applicable
474	Bafang	2	5	2	47	2	1	3	22	1	L'école		MALADIE YEUX	1	1	1	1	1	0	0	0	0		1	0	0	0	0	1	1	0	0	0		2	CECITE	NSP	NSP	1	Je ne sais pas		0				0	Oui	Mectizan/ivermectine
193	Bafang	1	4	6	64	4	1	3	5	1	Le chef du quartier/village		MALADIE DEMANGEAISONS	1	0	1	0	0	0	0	0	0		2	1	1	0	0	1	0	0	0	0		3	CECITE	FILARIOSE	NSP	1	Les filaires		1	SANG	NSP	NSP	0	Oui	Mectizan/ivermectine
1160	Bafang	1	4	2	45	4	1	3	45	0	non applicable		non applicable	0	0	0	0	0	0	0	0	0		0	0	0	0	0	0	0	0	0	0		0	NSP	NSP	NSP	0	non applicable		0				0	non applicable	non applicable
126	Bafang	2	5	6	28	1	1	3	9	1	L'école		CECITE DES RIVIERES	3	0	1	0	0	0	0	0	0		2	0	1	0	0	0	1	0	0	0		2	PARALYSIE	PROBLEMES DE VUE	NSP	1	Je ne sais pas		0				0	Oui	Autre	VACCINS
112	Bafang	1	0	7	40	2	2	3	40	0	non applicable		non applicable	0	0	0	0	0	0	0	0	0		0	0	0	0	0	0	0	0	0	0		0	NSP	NSP	NSP	0	non applicable		0				0	non applicable	non applicable
196	Bafang	2	5	1	24	1	1	3	24	0	non applicable		non applicable	0	0	0	0	0	0	0	0	0		0	0	0	0	0	0	0	0	0	0		0	NSP	NSP	NSP	0	non applicable		0				0	non applicable	non applicable
502	Bafang	1	3	2	58	1	1	3	10	0	non applicable		non applicable	0	0	0	0	0	0	0	0	0		0	0	0	0	0	0	0	0	0	0		0	NSP	NSP	NSP	0	non applicable		0				0	non applicable	non applicable
457	Bafang	1	3	7	57	2	1	3	33	0	non applicable		non applicable	0	0	0	0	0	0	0	0	0		0	0	0	0	0	0	0	0	0	0		0	NSP	NSP	NSP	0	non applicable		0				0	non applicable	non applicable
214	Bafang	1	5	1	25	1	1	3	25	1	Médecin/infirmier		NSP	0	0	0	0	0	0	1	0	0		0	1	1	0	0	1	0	0	0	0		3	NSP	NSP	NSP	0	Je ne sais pas		0				0	Oui	Mectizan/ivermectine
488	Bafang	1	4	1	18	1	1	3	8	1	La famille/les amis		NSP	0	1	0	0	1	0	0	0	0		0	0	1	0	0	1	0	0	0	0		2	PALUDISME	NSP	NSP	0	Je ne sais pas		0				0	Oui	Mectizan et médicaments traditionnels
468	Bafang	2	4	1	15	1	2	3	14	0	non applicable		non applicable	0	0	0	0	0	0	0	0	0		0	0	0	0	0	0	0	0	0	0		0	NSP	NSP	NSP	0	non applicable		0				0	non applicable	non applicable
507	Bafang	1	5	5	23	2	1	3	1	1	Médecin/infirmier		MALADIE PARALYSE	0	0	0	1	0	0	0	0	0		0	0	0	0	0	0	1	0	0	0		1	PARALYSIE	MORT	NSP	0	Je ne sais pas		0				0	Oui	Mectizan et médicaments traditionnels
471	Bafang	1	4	2	50	2	1	3	50	1	Les D.C		MALADIE DONNE FILAIRES	1	1	0	0	1	0	0	0	0		0	0	1	1	1	1	1	0	0	0		5	CECITE	FILAIRES	NSP	1	Je ne sais pas		0				0	Oui	Mectizan/ivermectine
525	Bafang	2	5	2	33	2	1	3	23	1	Médecin/infirmier		NSP	0	0	1	0	0	0	0	0	0		2	1	1	0	0	0	0	0	0	0		2	CECITE	CATARACTE	NSP	1	Je ne sais pas		0				0	Oui	Mectizan/ivermectine
240	Bafang	2	5	1	19	1	1	3	5	0	non applicable		non applicable	0	0	0	0	0	0	0	0	0		0	0	0	0	0	0	0	0	0	0		0	NSP	NSP	NSP	0	non applicable		0				0	non applicable	non applicable
539	Bafang	1	5	1	23	1	2	3	23	0	non applicable		non applicable	0	0	0	0	0	0	0	0	0		0	0	0	0	0	0	0	0	0	0		0	NSP	NSP	NSP	0	non applicable		0				0	non applicable	non applicable
242	Bafang	1	0	2	68	4	1	3	45	0	non applicable		non applicable	0	0	0	0	0	0	0	0	0		0	0	0	0	0	0	0	0	0	0		0	NSP	NSP	NSP	0	non applicable		0				0	non applicable	non applicable
537	Bafang	2	6	2	47	2	1	3	6	1	L'école		MALADIE ONCHOCERCA	3	0	1	0	0	0	0	0	0		2	0	1	0	0	0	1	0	0	0		2	CECITE	ELEPHANTIASIS	LESIONS DE LA PEAU	2	Onchocerca volvulus		2	VERS			1	Oui	Mectizan/ivermectine
236	Bafang	1	1	2	38	1	1	3	20	1	Médecin/infirmier		NSP	0	0	0	0	1	0	0	1	0		0	1	1	0	0	0	0	0	0	0		2	LESIONS DE LA PEAU	VERGETURES	NAUSEES	1	Je ne sais pas		0				0	Oui	Mectizan/ivermectine
304	Bafang	2	5	5	30	1	1	2	5	0	non applicable		non applicable	0	0	0	0	0	0	0	0	0		0	0	0	0	0	0	0	0	0	0		0	NSP	NSP	NSP	0	non applicable		0				0	non applicable	non applicable
427	Bafang	1	4	1	19	1	1	3	6	0	non applicable		non applicable	0	0	0	0	0	0	0	0	0		0	0	0	0	0	0	0	0	0	0		0	NSP	NSP	NSP	0	non applicable		0				0	non applicable	non applicable
168	Bafang	1	4	1	16	1	1	3	16	0	non applicable		non applicable	0	0	0	0	0	0	0	0	0		0	0	0	0	0	0	0	0	0	0		0	NSP	NSP	NSP	0	non applicable		0				0	non applicable	non applicable
195	Bafang	1	4	3	40	2	1	3	20	0	non applicable		non applicable	0	0	0	0	0	0	0	0	0		0	0	0	0	0	0	0	0	0	0		0	NSP	NSP	NSP	0	non applicable		0				0	non applicable	non applicable
433	Bafang	1	4	7	42	2	1	3	15	1	Médecin/infirmier		LES FILAIRES	2	0	1	0	1	0	0	0	0		1	1	1	1	0	1	0	0	0	0		4	CECITE	NSP	NSP	1	Onchocerca volvulus		2				0	Oui	Mectizan/ivermectine
532	Bafang	2	5	1	19	1	1	3	11	1	Le chef du quartier/village		MALADIE, VAGUE	0	0	0	0	0	0	1	0	0		0	0	0	0	0	0	1	0	0	0		1	MORT	PERTE DE CONNAISSANCE	TROUBLE DU SYSTEME NERVEUX	0	Je ne sais pas		0				0	Oui	Mectizan et médicaments traditionnels
308	Bafang	2	6	4	40	2	2	4	10	1	L'école		CECITE DES RIVIERES	3	0	1	0	0	0	0	0	0		2	1	1	1	1	1	1	0	0	0		6	CECITE	NSP	NSP	1	Onchocerca volvulus		2			15 ANS	1	Oui	Mectizan/ivermectine
475	Bafang	2	5	2	53	2	1	3	18	1	Les D.C		MALADIE YEUX	1	1	1	0	1	0	0	0	0		1	1	1	1	0	1	0	0	0	0		4	CECITE	NSP	NSP	0	Onchocerca volvulus		2	NODULES	OEUFS	10 ANS	0	Oui	Mectizan/ivermectine
479	Bafang	2	0	6	33	2	2	3	25	0	non applicable		non applicable	0	0	0	0	0	0	0	0	0		0	0	0	0	0	0	0	0	0	0		0	NSP	NSP	NSP	0	non applicable		0				0	non applicable	non applicable
487	Bafang	2	3	2	41	2	1	3	0	0	non applicable		non applicable	0	0	0	0	0	0	0	0	0		0	0	0	0	0	0	0	0	0	0		0	NSP	NSP	NSP	0	non applicable		0				0	non applicable	non applicable
322	Bafang	1	0	3	34	1	1	3	10	1	Médecin/infirmier		NSP	0	0	0	0	0	0	1	0	0		0	0	0	0	0	0	0	0	1	0		0	NSP	NSP	NSP	0	Je ne sais pas		0				0	Oui	Médicaments traditionnels
434	Bafang	2	3	4	60	1	1	3	30	1	Médecin/infirmier		NSP	0	0	1	0	0	0	0	0	0		2	0	1	1	1	1	0	0	0	1	ERUPTION CUTANEE	5	CECITE	DERMATOSE	FLEAU SOCIAL	2	Onchocerca volvulus		2				0	Oui	Mectizan/ivermectine
453	Bafang	2	4	7	42	4	2	3	30	0	non applicable		non applicable	0	0	0	0	0	0	0	0	0		0	0	0	0	0	0	0	0	0	0		0	NSP	NSP	NSP	0	non applicable		0				0	non applicable	non applicable
238	Bafang	2	5	6	33	1	1	3	7	1	L'école		MALADIE CECITE	2	1	0	0	0	1	0	0	0		0	1	1	0	0	0	0	0	0	0		2	NSP	NSP	NSP	0	Les filaires		1	MICROBE LIQUIDE	NSP	6 MOIS	0	Oui	Mectizan/ivermectine
335	Bafang	2	5	3	45	2	1	3	23	1	Médecin/infirmier		LES FILAIRES	2	0	0	0	1	0	0	0	0		0	0	1	1	1	1	0	0	0	0		4	CECITE	NSP	NSP	1	Je ne sais pas		0				0	Oui	Mectizan/ivermectine
290	Bafang	2	3	5	67	2	1	5	35	1	Médecin/infirmier		MALADIE HYDROCELE ET ELEPHANTIASIS	0	0	0	0	0	0	0	0	1	FILAIRES LOA LOA	0	0	1	0	0	0	0	0	0	0		1	ELEPHANTIASIS	CATARACTE	HYDROCELE	0	Je ne sais pas		0				0	Oui	Mectizan/ivermectine
524	Bafang	1	5	1	25	1	2	3	15	1	L'école		MALADIE ONCHOCERCA	3	0	0	0	0	0	1	0	0		0	0	1	0	1	0	0	0	0	0		2	CECITE	LESIONS DE LA PEAU	NSP	2	Onchocerca volvulus		2	NSP	NSP	NSP	0	Oui	Mectizan/ivermectine
512	Bafang	2	5	1	19	1	1	3	4	1	La radio/télévision		NSP	0	0	0	0	0	0	1	0	0		0	1	1	0	0	0	0	0	0	0		2	NSP	NSP	NSP	0	Je ne sais pas		0				0	Oui	Mectizan/ivermectine
103	Bafang	1	6	7	24	1	1	3	23	1	L'école		NSP	0	0	0	0	0	0	1	0	0		0	0	0	0	0	0	0	0	1	0		0	NSP	NSP	NSP	0	Je ne sais pas		0				0	Ne sait pas	non applicable
285	Bafang	2	3	7	70	2	1	5	70	1	La famille/les amis		LES FILAIRES	2	0	0	0	0	0	1	0	0		0	0	1	0	0	1	0	0	0	0		2	NSP	NSP	NSP	0	Je ne sais pas		0				0	Oui	Autre	TRAITEMENT MEDICAL
161	Bafang	1	4	3	25	2	1	3	4	0	non applicable		non applicable	0	0	0	0	0	0	0	0	0		0	0	0	0	0	0	0	0	0	0		0	NSP	NSP	NSP	0	non applicable		0				0	non applicable	non applicable
505	Bafang	1	5	5	30	2	1	3	4	1	L'école		MALADIE PEAU	1	0	0	1	0	1	0	0	0		0	1	0	1	1	0	0	0	0	0		3	SEPTISEMIE	RHUMATISME ARTICULAIRE AIGUE	MORT	0	Onchocerca volvulus		2	NSP	HAUTE	NSP	0	Oui	Mectizan/ivermectine
116	Bafang	1	5	1	16	1	2	3	10	1	L'école		NSP	0	0	0	0	0	0	1	0	0		0	0	0	0	0	0	0	0	1	0		0	NSP	NSP	NSP	0	Je ne sais pas		0				0	Non	non applicable
171	Bafang	2	5	1	17	1	1	3	14	0	non applicable		non applicable	0	0	0	0	0	0	0	0	0		0	0	0	0	0	0	0	0	0	0		0	NSP	NSP	NSP	0	non applicable		0				0	non applicable	non applicable
469	Bafang	2	4	2	43	2	1	3	10	0	non applicable		non applicable	0	0	0	0	0	0	0	0	0		0	0	0	0	0	0	0	0	0	0		0	NSP	NSP	NSP	0	non applicable		0				0	non applicable	non applicable
91	Bafang	1	2	1	20	1	1	3	6	0	non applicable		non applicable	0	0	0	0	0	0	0	0	0		0	0	0	0	0	0	0	0	0	0		0	NSP	NSP	NSP	0	non applicable		0				0	non applicable	non applicable
230	Bafang	1	0	2	70	4	1	3	70	1	Autre	MOI MEME	NSP	0	0	0	0	0	0	1	0	0		0	0	0	0	0	0	0	0	1	0		0	NSP	NSP	NSP	0	Je ne sais pas		0				0	Oui	Je ne sais pas
490	Bafang	1	3	2	30	2	1	3	3	0	non applicable		non applicable	0	0	0	0	0	0	0	0	0		0	0	0	0	0	0	0	0	0	0		0	NSP	NSP	NSP	0	non applicable		0				0	non applicable	non applicable
201	Bafang	1	5	4	49	4	1	3	49	1	L'école		MALADIE EAU SALE	0	0	0	1	0	0	0	0	0		0	0	1	0	0	0	1	0	0	0		2	FILAIRES	ELEPHANTIASIS	LESIONS DE LA PEAU	1	Onchocerca volvulus		2				0	Oui	Mectizan/ivermectine
534	Bafang	2	4	1	18	1	1	3	18	1	L'école		MALADIE PEAU	1	0	0	1	0	0	0	0	0		0	1	1	1	0	0	0	0	0	0		3	MORT	CECITE	PARALYSIE	1	Des vers		1	VERS			1	Oui	Mectizan/ivermectine
1159	Bafang	2	6	4	65	2	2	3	20	1	L'école		MALADIE CECITE	2	0	0	1	0	0	0	0	0		0	0	0	0	0	1	0	0	0	0		1	CECITE	NSP	NSP	1	Onchocerca volvulus		2	NSP	NSP	NSP	0	Oui	Mectizan/ivermectine
297	Bafang	1	5	1	22	1	2	3	7	0	non applicable		non applicable	0	0	0	0	0	0	0	0	0		0	0	0	0	0	0	0	0	0	0		0	NSP	NSP	NSP	0	non applicable		0				0	non applicable	non applicable
178	Bafang	1	4	5	37	4	1	3	2	0	non applicable		non applicable	0	0	0	0	0	0	0	0	0		0	0	0	0	0	0	0	0	0	0		0	NSP	NSP	NSP	0	non applicable		0				0	non applicable	non applicable
279	Bafang	2	4	1	16	1	1	5	2	0	non applicable		non applicable	0	0	0	0	0	0	0	0	0		0	0	0	0	0	0	0	0	0	0		0	NSP	NSP	NSP	0	non applicable		0				0	non applicable	non applicable
106	Bafang	1	5	2	26	2	2	3	10	1	Médecin/infirmier		MALADIE ELEPHANTIASIS	0	0	0	0	0	0	1	0	0		0	0	0	0	0	0	0	0	1	0		0	NSP	NSP	NSP	0	Je ne sais pas		0				0	Oui	Autre	HOPITAL
515	Bafang	1	5	7	40	2	1	3	15	1	L'école		MALADIE LIEE EAU	1	0	0	0	1	0	0	0	0		0	1	1	0	0	0	0	0	0	0		2	NSP	MALADIE DE LA PEAU	CECITE	1	Je ne sais pas		0				0	Oui	Mectizan et médicaments traditionnels
540	Bafang	1	5	5	20	1	1	3	1	0	non applicable		non applicable	0	0	0	0	0	0	0	0	0		0	0	0	0	0	0	0	0	0	0		0	NSP	NSP	NSP	0	non applicable		0				0	non applicable	non applicable
137	Bafang	1	4	6	46	1	1	3	3	0	non applicable		non applicable	0	0	0	0	0	0	0	0	0		0	0	0	0	0	0	0	0	0	0		0	NSP	NSP	NSP	0	non applicable		0				0	non applicable	non applicable
521	Bafang	1	4	1	19	1	2	3	19	1	L'école		NSP	0	0	1	0	0	0	0	0	0		2	0	1	0	0	1	0	0	0	0		2	PALUDISME	FIEVRE JAUNE	TYPHOIDE	0	Onchocerca volvulus		2		BOULES		0	Oui	Médicaments traditionnels
117	Bafang	2	3	7	53	2	1	3	1	1	L'école		CECITE DES RIVIERES	3	0	1	0	0	0	0	0	0		2	0	0	0	0	0	0	0	1	0		0	CECITE	NSP	NSP	1	Je ne sais pas		0				0	Oui	Mectizan/ivermectine
332	Bafang	1	5	1	16	1	2	3	9	1	L'école		NSP	0	0	0	0	0	0	1	0	0		0	0	0	0	0	0	0	0	1	0		0	NSP	NSP	NSP	0	Je ne sais pas		0				0	Ne sait pas	non applicable
288	Bafang	2	4	2	68	2	1	5	11	1	Autre	DOUALA	MALADIE EAU SALE	0	0	0	1	0	0	0	0	0		0	0	1	0	0	0	0	0	0	0		1	MORT	NSP	NSP	0	Je ne sais pas		0				0	Oui	Mectizan/ivermectine
123	Bafang	1	6	5	26	2	1	3	5	1	Médecin/infirmier		MALADIE YEUX	1	0	1	0	0	0	0	0	0		2	1	1	0	0	0	0	0	0	0		2	CECITE	PURIT	LESIONS DE LA PEAU	3	Je ne sais pas		0				0	Oui	Mectizan/ivermectine
932	Bafang	2	5	6	22	1	1	3	22	1	L'école		NSP	0	0	0	0	0	0	1	0	0		0	0	0	0	0	0	0	0	1	0		0	NSP	NSP	NSP	0	Je ne sais pas		0				0	Oui	Mectizan/ivermectine
158	Bafang	1	2	3	42	2	2	3	20	0	non applicable		non applicable	0	0	0	0	0	0	0	0	0		0	0	0	0	0	0	0	0	0	0		0	NSP	NSP	NSP	0	non applicable		0				0	non applicable	non applicable
134	Bafang	2	5	1	26	1	1	1	2	1	L'école		NSP	0	0	1	0	0	0	0	0	0		2	0	0	0	0	1	1	0	0	0		2	CECITE	NSP	NSP	1	Je ne sais pas		0				0	Ne sait pas	non applicable
311	Bafang	2	5	1	21	1	1	3	6	1	L'école		NSP	0	0	0	0	1	0	0	0	0		0	0	0	0	0	1	1	0	0	0		2	PARALYSIE	NSP	NSP	0	Je ne sais pas		0				0	Oui	Mectizan/ivermectine
443	Bafang	1	5	4	36	2	1	3	10	1	Médecin/infirmier		LES FILAIRES	2	0	1	0	0	0	0	0	0		2	1	1	0	1	1	1	0	0	0		5	CECITE	NSP	NSP	1	Onchocerca volvulus		2				0	Oui	Mectizan/ivermectine
494	Bafang	2	5	2	52	3	5	3	9	1	La radio/télévision		MALADIE YEUX	1	1	1	0	1	0	0	0	1	MOUCHE FILAIRE	1	0	0	0	1	1	0	0	0	0		2	CECITE	LESIONS DE LA PEAU	NSP	2	Je ne sais pas		0				0	Oui	Mectizan et médicaments traditionnels
266	Bafang	1	4	2	49	2	1	5	30	0	non applicable		non applicable	0	0	0	0	0	0	0	0	0		0	0	0	0	0	0	0	0	0	0		0	NSP	NSP	NSP	0	non applicable		0				0	non applicable	non applicable
424	Bafang	1	4	7	42	3	1	3	10	0	non applicable		non applicable	0	0	0	0	0	0	0	0	0		0	0	0	0	0	0	0	0	0	0		0	NSP	NSP	NSP	0	non applicable		0				0	non applicable	non applicable
526	Bafang	2	5	1	22	1	1	3	8	0	non applicable		non applicable	0	0	0	0	0	0	0	0	0		0	0	0	0	0	0	0	0	0	0		0	NSP	NSP	NSP	0	non applicable		0				0	non applicable	non applicable
1192	Bafang	1	3	2	43	2	1	3	20	0	non applicable		non applicable	0	0	0	0	0	0	0	0	0		0	0	0	0	0	0	0	0	0	0		0	NSP	NSP	NSP	0	non applicable		0				0	non applicable	non applicable
172	Bafang	1	5	1	21	1	1	3	21	0	non applicable		non applicable	0	0	0	0	0	0	0	0	0		0	0	0	0	0	0	0	0	0	0		0	NSP	NSP	NSP	0	non applicable		0				0	non applicable	non applicable
1182	Bafang	1	4	7	35	2	1	3	9	0	non applicable		non applicable	0	0	0	0	0	0	0	0	0		0	0	0	0	0	0	0	0	0	0		0	NSP	NSP	NSP	0	non applicable		0				0	non applicable	non applicable
1162	Bafang	1	3	2	52	2	1	3	52	0	non applicable		non applicable	0	0	0	0	0	0	0	0	0		0	0	0	0	0	0	0	0	0	0		0	NSP	NSP	NPS	0	non applicable		0				0	non applicable	non applicable
520	Bafang	1	3	2	55	4	1	3	23	0	non applicable		non applicable	0	0	0	0	0	0	0	0	0		0	0	0	0	0	0	0	0	0	0		0	NSP	NSP	NSP	0	non applicable		0				0	non applicable	non applicable
497	Bafang	2	6	4	72	2	1	3	50	0	non applicable		non applicable	0	0	0	0	0	0	0	0	0		0	0	0	0	0	0	0	0	0	0		0	NSP	NSP	NSP	0	non applicable		0				0	non applicable	non applicable
221	Bafang	2	5	1	21	1	1	3	10	0	non applicable		non applicable	0	0	0	0	0	0	0	0	0		0	0	0	0	0	0	0	0	0	0		0	NSP	NSP	NSP	0	non applicable		0				0	non applicable	non applicable
463	Bafang	2	4	2	57	2	1	3	20	1	Autre	JAI ETE PERE EDUCATEUR	MALADIE CAUSEE MOUT MOUT	1	0	1	1	1	0	0	0	0		1	1	1	0	0	0	0	0	0	0		2	DEMANGEAISONS	FAIBLESSE DE LA VUE	NSP	2	Je ne sais pas		0				0	Oui	Mectizan et médicaments traditionnels
203	Bafang	1	3	7	50	2	1	3	15	0	non applicable		non applicable	0	0	0	0	0	0	0	0	0		0	0	0	0	0	0	0	0	0	0		0	NSP	NSP	NSP	0	non applicable		0				0	non applicable	non applicable
293	Bafang	1	4	6	37	2	1	5	15	1	Médecin/infirmier		MALADIE EAU SALE	0	0	0	1	0	0	0	0	0		0	0	0	0	0	0	0	0	0	1	PAUME DES MAINS CHAUFFE	0	YEUX JAUNATRE	NSP	NSP	0	Je ne sais pas		0				0	Oui	Autre	DORMIR SOUS DOUSTIQUAIRES
441	Bafang	2	6	3	32	1	1	3	4	0	non applicable		non applicable	0	0	0	0	0	0	0	0	0		0	0	0	0	0	0	0	0	0	0		0	NSP	NSP	NSP	0	non applicable		0				0	non applicable	non applicable
544	Bafang	1	5	1	18	1	1	3	18	1	Autre	ne se souvient plus	NSP	0	0	0	0	0	0	0	1	0		0	0	1	0	0	1	0	0	0	0		2	DIABETE	CECITE	PARALYSIE	1	Je ne sais pas		0				0	Oui	Mectizan/ivermectine
1172	Bafang	1	5	6	24	1	2	3	10	0	non applicable		non applicable	0	0	0	0	0	0	0	0	0		0	0	0	0	0	0	0	0	0	0		0	NSP	NSP	NSP	0	non applicable		0				0	non applicable	non applicable
504	Bafang	2	3	2	63	2	1	3	60	1	Médecin/infirmier		MALADIE DEMANGEAISONS	1	0	0	0	0	0	1	1	0		0	0	1	0	0	1	0	0	0	0		2	FILAIRES	NSP	NSP	0	Je ne sais pas		0				0	Oui	Mectizan/ivermectine
118	Bafang	1	3	2	40	1	2	3	5	1	L'école		NSP	0	0	0	0	0	0	1	0	0		0	0	0	0	0	0	0	0	1	0		0	NSP	NSP	NSP	0	Je ne sais pas		0				0	Ne sait pas	non applicable
228	Bafang	1	5	2	23	2	1	3	7	0	non applicable		non applicable	0	0	0	0	0	0	0	0	0		0	0	0	0	0	0	0	0	0	0		0	NSP	NSP	NSP	0	non applicable		0				0	non applicable	non applicable
310	Bafang	1	2	7	33	2	4	1	2	0	non applicable		non applicable	0	0	0	0	0	0	0	0	0		0	0	0	0	0	0	0	0	0	0		0	NSP	NSP	NSP	0	non applicable		0				0	non applicable	non applicable
1176	Bafang	1	5	4	33	2	1	3	12	1	L'école		MALADIE CAUSEE MOUT MOUT	1	0	1	0	0	0	0	0	0		2	0	0	0	1	1	0	0	0	0		2	CECITE	NSP	NSP	1	Je ne sais pas		0				0	Oui	Mectizan/ivermectine
459	Bafang	1	5	4	28	2	1	3	8	1	Autre	DANS LES ONG	MALADIE D'EAU DOUCE	0	0	0	1	0	0	0	0	0		0	1	1	0	1	1	1	0	0	0		5	CECITE	LESIONS DE LAPEAU	NSP	2	Des vers		1			INDETERMINE	0	Oui	Mectizan/ivermectine
491	Bafang	2	2	2	75	2	1	3	40	0	non applicable		non applicable	0	0	0	0	0	0	0	0	0		0	0	0	0	0	0	0	0	0	0		0	NSP	NSP	NSP	0	non applicable		0				0	non applicable	non applicable
257	Bafang	1	4	3	28	1	1	5	28	0	non applicable		non applicable	0	0	0	0	0	0	0	0	0		0	0	0	0	0	0	0	0	0	0		0	NSP	NSP	NSP	0	non applicable		0				0	non applicable	non applicable
141	Bafang	1	2	7	46	2	1	3	46	1	Le chef du quartier/village		LES FILAIRES	2	0	1	0	0	0	0	0	0		2	1	1	1	1	1	1	0	0	0		6	CECITE	NSP	NSP	1	Je ne sais pas		0				0	Oui	Mectizan/ivermectine
177	Bafang	1	5	1	18	1	2	3	10	0	non applicable		non applicable	0	0	0	0	0	0	0	0	0		0	0	0	0	0	0	0	0	0	0		0	NSP	NSP	NSP	0	non applicable		0				0	non applicable	non applicable
445	Bafang	2	4	1	19	1	1	3	3	0	non applicable		non applicable	0	0	0	0	0	0	0	0	0		0	0	0	0	0	0	0	0	0	0		0	NSP	NSP	NSP	0	non applicable		0				0	non applicable	non applicable
110	Bafang	1	0	2	56	2	2	3	56	0	non applicable		non applicable	0	0	0	0	0	0	0	0	0		0	0	0	0	0	0	0	0	0	0		0	NSP	NSP	NSP	0	non applicable		0				0	non applicable	non applicable
154	Bafang	2	5	1	23	1	1	3	3	0	non applicable		non applicable	0	0	0	0	0	0	0	0	0		0	0	0	0	0	0	0	0	0	0		0	NSP	NSP	NSP	0	non applicable		0				0	non applicable	non applicable
185	Bafang	1	0	6	61	2	4	3	43	0	non applicable		non applicable	0	0	0	0	0	0	0	0	0		0	0	0	0	0	0	0	0	0	0		0	NSP	NSP	NSP	0	non applicable		0				0	non applicable	non applicable
1173	Bafang	2	4	6	42	2	1	3	25	0	non applicable		non applicable	0	0	0	0	0	0	0	0	0		0	0	0	0	0	0	0	0	0	0		0	NSP	NSP	NSP	0	non applicable		0				0	non applicable	non applicable
500	Bafang	2	3	2	50	2	1	3	30	0	non applicable		non applicable	0	0	0	0	0	0	0	0	0		0	0	0	0	0	0	0	0	0	0		0	NSP	NSP	NSP	0	non applicable		0				0	non applicable	non applicable
254	Bafang	1	4	1	16	1	1	5	6	0	non applicable		non applicable	0	0	0	0	0	0	0	0	0		0	0	0	0	0	0	0	0	0	0		0	NSP	NSP	NSP	0	non applicable		0				0	non applicable	non applicable
163	Bafang	2	5	1	20	1	1	3	1	1	La radio/télévision		NSP	0	0	0	0	0	0	1	0	0		0	0	0	0	0	0	0	0	1	0		0	NSP	NSP	NSP	0	Je ne sais pas		0				0	Oui	Je ne sais pas
498	Bafang	2	3	2	60	2	1	3	30	1	Les D.C		MALADIE CECITE	2	0	1	0	1	0	0	0	0		1	0	1	0	0	0	0	0	0	0		1	CECITE	NSP	NSP	1	Je ne sais pas		0				0	Oui	Mectizan/ivermectine
136	Bafang	1	4	3	46	2	2	3	46	1	Médecin/infirmier		NSP	0	0	0	0	0	0	1	0	0		0	0	0	0	0	0	0	0	1	0		0	NSP	NSP	NSP	0	Je ne sais pas		0				0	Oui	Mectizan et médicaments traditionnels
135	Bafang	1	2	7	58	2	1	3	20	0	non applicable		non applicable	0	0	0	0	0	0	0	0	0		0	0	0	0	0	0	0	0	0	0		0	NSP	NSP	NSP	0	non applicable		0				0	non applicable	non applicable
128	Bafang	1	4	7	62	2	1	3	25	0	non applicable		non applicable	0	0	0	0	0	0	0	0	0		0	0	0	0	0	0	0	0	0	0		0	NSP	NSP	NSP	0	non applicable		0				0	non applicable	non applicable
477	Bafang	2	3	4	64	2	1	3	6	0	non applicable		non applicable	0	0	0	0	0	0	0	0	0		0	0	0	0	0	0	0	0	0	0		0	NSP	NSP	NSP	0	non applicable		0				0	non applicable	non applicable
319	Bafang	2	5	3	27	1	2	3	3	1	La famille/les amis		NSP	0	0	0	0	0	0	1	0	0		0	0	0	0	0	0	0	0	1	0		0	NSP	NSP	NSP	0	Je ne sais pas		0				0	Oui	Mectizan/ivermectine
157	Bafang	2	4	2	51	2	1	3	30	0	non applicable		non applicable	0	0	0	0	0	0	0	0	0		0	0	0	0	0	0	0	0	0	0		0	NSP	NSP	NSP	0	non applicable		0				0	non applicable	non applicable
1181	Bafang	1	4	7	48	2	1	3	48	0	non applicable		non applicable	0	0	0	0	0	0	0	0	0		0	0	0	0	0	0	0	0	0	0		0	NSP	NSP	NSP	0	non applicable		0				0	non applicable	non applicable
187	Bafang	1	3	6	60	4	1	3	27	0	non applicable		non applicable	0	0	0	0	0	0	0	0	0		0	0	0	0	0	0	0	0	0	0		0	NSP	NSP	NSP	0	non applicable		0				0	non applicable	non applicable
169	Bafang	2	0	6	82	2	1	3	82	0	non applicable		non applicable	0	0	0	0	0	0	0	0	0		0	0	0	0	0	0	0	0	0	0		0	NSP	NSP	NSP	0	non applicable		0				0	non applicable	non applicable
268	Bafang	1	5	4	34	1	1	5	6	1	Médecin/infirmier		MALADIE LIEE EAU	1	0	0	1	0	0	0	0	0		0	0	0	0	0	0	0	0	1	0		0	NSP	NSP	NSP	0	Je ne sais pas		0				0	Oui	Mectizan/ivermectine
237	Bafang	1	1	1	17	1	1	3	2	0	non applicable		non applicable	0	0	0	0	0	0	0	0	0		0	0	0	0	0	0	0	0	0	0		0	NSP	NSP	NSP	0	non applicable		0				0	non applicable	non applicable
215	Bafang	2	2	6	61	1	1	3	25	0	non applicable		non applicable	0	0	0	0	0	0	0	0	0		0	0	0	0	0	0	0	0	0	0		0	NSP	NSP	NSP	0	non applicable		0				0	non applicable	non applicable
181	Bafang	1	5	7	30	2	1	2	2	1	L'école		NSP	0	0	0	0	0	0	1	0	0		0	0	0	0	0	0	0	0	1	0		0	NSP	NSP	NSP	0	Je ne sais pas		0				0	Oui	Je ne sais pas
282	Bafang	2	4	6	52	2	1	5	20	1	Médecin/infirmier		MALADIE CECITE	2	0	0	0	1	0	0	0	0		0	0	0	1	0	0	0	0	0	0		1	CECITE	NSP	NSP	1	Je ne sais pas		0				0	Oui	Mectizan/ivermectine
233	Bafang	1	4	1	17	1	1	3	10	0	non applicable		non applicable	0	0	0	0	0	0	0	0	0		0	0	0	0	0	0	0	0	0	0		0	NSP	NSP	NSP	0	non applicable		0				0	non applicable	non applicable
274	Bafang	1	4	3	43	3	3	5	40	1	Médecin/infirmier		NSP	0	0	0	0	0	0	1	0	0		0	0	0	0	0	0	0	0	1	0		0	NSP	NSP	NSP	0	Je ne sais pas		0				0	Oui	Mectizan/ivermectine
1180	Bafang	2	5	2	30	1	5	3	10	1	L'école		CE SONT DES VERS	1	0	0	1	0	0	0	0	0		0	0	0	0	0	0	0	0	0	1	BOUTON QUI CAUSENT DES BLESSURES PLUS TARD	1	NSP	NSP	NSP	0	Je ne sais pas		0				0	Non	non applicable
280	Bafang	1	4	2	33	4	1	5	11	0	non applicable		non applicable	0	0	0	0	0	0	0	0	0		0	0	0	0	0	0	0	0	0	0		0	NSP	NSP	NSP	0	non applicable		0				0	non applicable	non applicable
173	Bafang	2	4	6	50	1	5	3	50	0	non applicable		non applicable	0	0	0	0	0	0	0	0	0		0	0	0	0	0	0	0	0	0	0		0	NSP	NSP	NSP	0	non applicable		0				0	non applicable	non applicable
143	Bafang	2	4	7	28	1	1	3	28	0	non applicable		non applicable	0	0	0	0	0	0	0	0	0		0	0	0	0	0	0	0	0	0	0		0	NSP	NSP	NSP	0	non applicable		0				0	non applicable	non applicable
87	Bafang	2	5	5	35	1	1	1	6	0	non applicable		non applicable	0	0	0	0	0	0	0	0	0		0	0	0	0	0	0	0	0	0	0		0	NSP	NSP	NSP	0	non applicable		0				0	non applicable	non applicable
133	Bafang	1	5	3	30	2	1	5	5	1	L'école		MALADIE YEUX	1	0	0	0	0	0	1	0	0		0	0	0	0	0	1	1	0	0	0		2	NSP	NSP	NSP	0	Onchocerca volvulus		2			AUSSI LONGTEMPS QUE L'ON EST PAS TRAITE	0	Oui	Mectizan/ivermectine
452	Bafang	2	5	6	25	1	1	3	25	1	Médecin/infirmier		MALADIE SUCRERIES	0	0	0	0	0	0	0	1	0		0	1	1	0	1	1	0	0	0	0		4	DIABETE	NSP	NSP	0	Les filaires		1				0	Oui	Mectizan/ivermectine
256	Bafang	1	4	3	32	2	1	5	7	1	L'école		NSP	0	0	0	0	0	0	1	0	0		0	0	0	0	0	0	0	0	1	0		0	NSP	NSP	NSP	0	Je ne sais pas		0				0	Oui	Je ne sais pas
188	Bafang	1	5	1	18	1	4	1	11	0	non applicable		non applicable	0	0	0	0	0	0	0	0	0		0	0	0	0	0	0	0	0	0	0		0	NSP	NSP	NSP	0	non applicable		0				0	non applicable	non applicable
202	Bafang	1	5	1	18	1	1	3	18	1	L'école		MALADIE VENERIENNE	0	0	0	0	0	0	0	0	1	SUEUR ; RAPPORT SEXUEL	0	0	0	0	0	0	0	0	0	1	FATIGUE	0	MORT SUBITE	CONTAGION	NSO	0	Autre agent causal	BASILE DE HAUSEN	0				0	Oui	Mectizan/ivermectine
101	Bafang	2	3	2	45	2	2	3	12	0	non applicable		non applicable	0	0	0	0	0	0	0	0	0		0	0	0	0	0	0	0	0	0	0		0	NSP	NSP	NSP	0	non applicable		0				0	non applicable	non applicable
248	Bafang	2	3	3	22	1	1	3	4	0	non applicable		non applicable	0	0	0	0	0	0	0	0	0		0	0	0	0	0	0	0	0	0	0		0	NSP	NSP	NSP	0	non applicable		0				0	non applicable	non applicable
265	Bafang	1	4	3	28	2	1	5	20	0	non applicable		non applicable	0	0	0	0	0	0	0	0	0		0	0	0	0	0	0	0	0	0	0		0	NSP	NSP	NSP	0	non applicable		0				0	non applicable	non applicable
328	Bafang	2	2	6	70	2	1	3	55	0	non applicable		non applicable	0	0	0	0	0	0	0	0	0		0	0	0	0	0	0	0	0	0	0		0	NSP	NSP	NSP	0	non applicable		0				0	non applicable	non applicable
260	Bafang	1	3	6	50	2	1	5	20	0	non applicable		non applicable	0	0	0	0	0	0	0	0	0		0	0	0	0	0	0	0	0	0	0		0	NSP	NSP	NSP	0	non applicable		0				0	non applicable	non applicable
546	Bafang	2	5	1	17	1	1	3	17	1	L'école		NSP	0	0	0	1	0	0	0	0	0		0	0	1	0	0	1	0	0	0	0		2	MORT	NSP	NSP	0	Je ne sais pas		0				0	Oui	Mectizan et médicaments traditionnels
545	Bafang	1	0	7	78	2	1	3	30	1	Médecin/infirmier		NSP	0	0	0	0	0	0	1	0	0		0	0	1	0	0	0	0	0	0	0		1	MORT	NSP	NSP	0	Je ne sais pas		0				0	Non	non applicable
510	Bafang	2	4	2	33	2	2	3	5	1	Médecin/infirmier		NSP	0	0	0	0	1	0	0	0	0		0	1	1	0	0	0	0	0	0	0		2	CECITE	LESIONS DE LA PEAU	NSP	2	Je ne sais pas		0				0	Oui	Mectizan/ivermectine
536	Bafang	1	3	7	36	2	1	3	18	0	non applicable		non applicable	0	0	0	0	0	0	0	0	0		0	0	0	0	0	0	0	0	0	0		0	NSP	NSP	NSP	0	non applicable		0				0	non applicable	non applicable
531	Bafang	2	5	1	20	1	1	3	20	1	Médecin/infirmier		MALADIE CECITE ET PARALYSE	0	0	0	0	1	0	0	0	0		0	1	1	0	0	0	0	0	0	0		2	LA MORT	PARALYSIE	CECITE	1	Onchocerca volvulus		2	FILAIRES			1	Oui	Je ne sais pas
220	Bafang	1	4	2	27	2	1	3	5	0	non applicable		non applicable	0	0	0	0	0	0	0	0	0		0	0	0	0	0	0	0	0	0	0		0	NSP	NSP	NSP	0	non applicable		0				0	non applicable	non applicable
529	Bafang	2	5	5	42	2	1	3	12	1	La famille/les amis		MALADIE TRANSMISE MOUT MOUT	3	0	1	0	0	0	0	0	0		2	0	1	1	1	0	0	0	0	0		3	CECITE	HYDROCELE	NSP	1	Les filaires		1	VERS			1	Oui	Mectizan/ivermectine
130	Bafang	1	4	7	26	2	1	3	3	0	non applicable		non applicable	0	0	0	0	0	0	0	0	0		0	0	0	0	0	0	0	0	0	0		0	NSP	NSP	NSP	0	non applicable		0				0	non applicable	non applicable
527	Bafang	1	0	3	50	4	1	3	42	0	non applicable		non applicable	0	0	0	0	0	0	0	0	0		0	0	0	0	0	0	0	0	0	0		0	NSP	NSP	NSP	0	non applicable		0				0	non applicable	non applicable
325	Bafang	1	4	1	16	1	1	5	5	0	non applicable		non applicable	0	0	0	0	0	0	0	0	0		0	0	0	0	0	0	0	0	0	0		0	NSP	NSP	NSP	0	non applicable		0				0	non applicable	non applicable
306	Bafang	1	4	1	19	1	3	3	4	1	L'école		NSP	0	0	0	1	0	0	0	0	0		0	1	0	0	1	0	0	0	0	0		2	BLESSURES SUR LA PEAU	NSP	NSP	0	Je ne sais pas		0				0	Oui	Médicaments traditionnels
314	Bafang	2	3	2	64	2	1	3	42	0	non applicable		non applicable	0	0	0	0	0	0	0	0	0		0	0	0	0	0	0	0	0	0	0		0	NSP	NSP	NSP	0	non applicable		0				0	non applicable	non applicable
518	Bafang	1	4	2	28	1	5	3	20	0	non applicable		non applicable	0	0	0	0	0	0	0	0	0		0	0	0	0	0	0	0	0	0	0		0	NSP	NSP	NSP	0	non applicable		0				0	non applicable	non applicable
200	Bafang	1	5	6	23	1	2	1	2	0	non applicable		non applicable	0	0	0	0	0	0	0	0	0		0	0	0	0	0	0	0	0	0	0		0	NSP	NSP	NSP	0	non applicable		0				0	non applicable	non applicable
514	Bafang	2	5	6	23	1	1	3	3	1	L'école		NSP	0	0	0	1	1	0	0	0	0		0	1	1	0	0	1	0	0	0	0		3	MAUVAISES MANIFESTATIONS DANS LE COPRS	MORT	NSP	0	Je ne sais pas		0				0	Oui	Mectizan et médicaments traditionnels
1188	Bafang	2	4	2	27	2	1	3	3	0	non applicable		non applicable	0	0	0	0	0	0	0	0	0		0	0	0	0	0	0	0	0	0	0		0	NSP	NSP	NSP	0	non applicable		0				0	non applicable	non applicable
480	Bafang	2	5	6	43	2	2	3	20	1	Les D.C		NSP	0	0	1	0	0	0	0	0	0		2	1	0	0	0	1	1	0	0	0		3	NSP	NSP	NSP	0	Je ne sais pas		0				0	Oui	Mectizan et médicaments traditionnels
511	Bafang	2	2	3	27	1	3	3	27	0	non applicable		non applicable	0	0	0	0	0	0	0	0	0		0	0	0	0	0	0	0	0	0	0		0	NSP	NSP	NSP	0	non applicable		0				0	non applicable	non applicable
94	Bafang	1	6	1	27	1	1	3	6	1	Des affiches		CECITE DES RIVIERES	3	0	1	0	0	0	0	0	0		2	0	1	1	0	0	0	0	0	0		2	CECITE	NSP	NSP	1	Les filaires		1				0	Oui	Médicaments traditionnels
218	Bafang	1	5	1	18	1	1	3	7	0	non applicable		non applicable	0	0	0	0	0	0	0	0	0		0	0	0	0	0	0	0	0	0	0		0	NSP	NSP	NSP	0	non applicable		0				0	non applicable	non applicable
426	Bafang	1	3	3	24	2	1	3	1	0	non applicable		non applicable	0	0	0	0	0	0	0	0	0		0	0	0	0	0	0	0	0	0	0		0	NSP	NSP	NSP	0	non applicable		0				0	non applicable	non applicable
225	Bafang	2	4	6	45	3	1	3	38	0	non applicable		non applicable	0	0	0	0	0	0	0	0	0		0	0	0	0	0	0	0	0	0	0		0	NSP	NSP	NSP	0	non applicable		0				0	non applicable	non applicable
1167	Bafang	2	1	3	33	1	1	3	10	0	non applicable		non applicable	0	0	0	0	0	0	0	0	0		0	0	0	0	0	0	0	0	0	0		0	NSP	NSP	NSP	0	non applicable		0				0	non applicable	non applicable
499	Bafang	2	5	3	55	2	1	3	2	1	La radio/télévision		NSP	0	0	1	0	0	0	0	0	0		2	0	0	0	0	1	0	0	0	0		1	CECITE	NSP	NSP	1	Je ne sais pas		0				0	Oui	Mectizan/ivermectine
496	Bafang	2	5	2	60	4	2	3	4	1	L'école		NSP	0	1	0	0	0	0	0	0	0		1	1	1	0	0	1	0	0	0	0		3	CECITE	NSP	NSP	1	Je ne sais pas		0				0	Oui	Mectizan/ivermectine
232	Bafang	1	5	2	22	2	1	3	2	1	La radio/télévision		NSP	0	0	1	0	0	0	0	0	0		2	0	1	0	0	0	0	0	0	0		1	MANQUE DE SOMMEIL	CEPHALES	NSP	0	Je ne sais pas		0				0	Oui	Mectizan/ivermectine
125	Bafang	1	4	3	42	2	1	3	10	1	Les D.C		MALADIE PEAU	1	0	1	0	0	0	0	0	0		2	1	1	0	0	0	0	0	0	0		2	GONFLEMENT DU CORPS	NSP	NSP	0	Je ne sais pas		0				0	Oui	Mectizan/ivermectine
269	Bafang	1	4	2	50	2	2	5	50	0	non applicable		non applicable	0	0	0	0	0	0	0	0	0		0	0	0	0	0	0	0	0	0	0		0	NSP	NSP	NSP	0	non applicable		0				0	non applicable	non applicable
484	Bafang	2	6	2	60	2	1	3	7	1	L'école		MALADIE EAU SALE	0	0	1	1	0	0	0	0	0		1	1	1	1	1	0	0	0	0	1	ENFLEMENT DES PIEDS	4	ELEPHANTIASIS	CONTAMINATION	NSP	0	Des vers		1	PIQURE SUR LA PEAU	MOUT MOUT	8 ANS	0	Oui	Mectizan et médicaments traditionnels
227	Bafang	1	0	2	60	1	1	3	60	0	non applicable		non applicable	0	0	0	0	0	0	0	0	0		0	0	0	0	0	0	0	0	0	0		0	NSP	NSP	NSP	0	non applicable		0				0	non applicable	non applicable
482	Bafang	1	2	2	27	1	1	3	27	0	non applicable		non applicable	0	0	0	0	0	0	0	0	0		0	0	0	0	0	0	0	0	0	0		0	NSP	NSP	NSP	0	non applicable		0				0	non applicable	non applicable
108	Bafang	2	3	6	50	2	5	3	50	1	Médecin/infirmier		NSP	0	0	0	0	0	0	1	0	0		0	1	1	0	0	0	0	0	0	0		2	CECITE	BLESSURES	NSP	1	Je ne sais pas		0				0	Oui	Mectizan/ivermectine
291	Bafang	1	4	6	26	2	1	5	3	0	non applicable		non applicable	0	0	0	0	0	0	0	0	0		0	0	0	0	0	0	0	0	0	0		0	NSP	NSP	NSP	0	non applicable		0				0	non applicable	non applicable
301	Bafang	1	6	4	47	2	2	3	47	1	Médecin/infirmier		NSP	0	0	0	0	0	0	1	0	0		0	1	1	0	0	0	0	0	0	0		2	CECITE	NSP	NSP	1	Je ne sais pas		0				0	Oui	Mectizan/ivermectine
120	Bafang	1	4	2	73	2	2	3	3	1	Médecin/infirmier		NSP	0	0	0	0	0	0	1	0	0		0	0	0	0	0	0	0	0	1	0		0	NSP	NSP	NSP	0	Je ne sais pas		0				0	Oui	Je ne sais pas
535	Bafang	2	5	5	45	1	4	3	1	1	La famille/les amis		MALADIE CECITE	2	0	0	1	0	0	0	0	0		0	0	1	0	0	1	0	0	0	0		2	CECITE	NSP	NSP	1	Je ne sais pas		0				0	Oui	Mectizan/ivermectine
313	Bafang	1	2	3	29	2	3	2	8	0	non applicable		non applicable	0	0	0	0	0	0	0	0	0		0	0	0	0	0	0	0	0	0	0		0	NSP	NSP	NSP	0	non applicable		0				0	non applicable	non applicable
466	Bafang	2	4	1	18	1	1	3	3	0	non applicable		non applicable	0	0	0	0	0	0	0	0	0		0	0	0	0	0	0	0	0	0	0		0	NSP	NSP	NSP	0	non applicable		0				0	non applicable	non applicable
324	Bafang	1	5	5	24	2	1	3	1	0	non applicable		non applicable	0	0	0	0	0	0	0	0	0		0	0	0	0	0	0	0	0	0	0		0	NSP	NSP	NSP	0	non applicable		0				0	non applicable	non applicable
449	Bafang	2	5	3	27	1	1	3	27	1	L'école		CECITE DES RIVIERES	3	1	0	0	0	0	0	0	0		1	0	0	0	0	1	0	0	0	0		1	CECITE	NSP	NSP	1	Je ne sais pas		0				0	Non	non applicable
127	Bafang	1	4	3	39	2	1	3	39	1	Médecin/infirmier		MALADIE PARALYSE	0	0	1	0	0	0	0	0	0		2	0	1	0	0	1	0	0	0	0		2	PARALYSIE	CECITE	NSP	1	Je ne sais pas		0				0	Oui	Mectizan/ivermectine
543	Bafang	2	0	2	70	2	1	3	30	0	non applicable		non applicable	0	0	0	0	0	0	0	0	0		0	0	0	0	0	0	0	0	0	0		0	NSP	NSP	NSP	0	non applicable		0				0	non applicable	non applicable
444	Bafang	1	4	3	40	2	1	3	40	0	non applicable		non applicable	0	0	0	0	0	0	0	0	0		0	0	0	0	0	0	0	0	0	0		0	NSP	NSP	NSP	0	non applicable		0				0	non applicable	non applicable
149	Bafang	1	5	1	23	1	1	3	4	0	non applicable		non applicable	0	0	0	0	0	0	0	0	0		0	0	0	0	0	0	0	0	0	0		0	NSP	NSP	NSP	0	non applicable		0				0	non applicable	non applicable
1187	Bafang	1	2	2	57	4	1	3	45	0	non applicable		non applicable	0	0	0	0	0	0	0	0	0		0	0	0	0	0	0	0	0	0	0		0	NSP	NSP	NSP	0	non applicable		0				0	non applicable	non applicable
179	Bafang	1	4	3	25	2	1	3	1	0	non applicable		non applicable	0	0	0	0	0	0	0	0	0		0	0	0	0	0	0	0	0	0	0		0	NSP	NSP	NSP	0	non applicable		0				0	non applicable	non applicable
326	Bafang	2	4	3	55	2	1	3	25	1	La radio/télévision		LES FILAIRES	2	0	0	0	1	0	0	0	0		0	1	1	0	0	0	1	0	0	0		3	CECITE	LESIONS DE LA PEAU	NSP	2	Je ne sais pas		0				0	Oui	Mectizan/ivermectine
436	Bafang	1	4	2	45	2	1	3	5	1	La radio/télévision		MALADIE CECITE	2	0	1	0	0	0	0	0	0		2	1	1	0	0	0	1	0	0	0		3	CECITE	PIEDS QUI GONFLENT	NSP	0	Je ne sais pas		0				0	Oui	Mectizan/ivermectine
1271	Bafang	2	5	6	35	2	1	3	35	1	Médecin/infirmier		NSP	0	0	0	0	0	0	1	0	0		0	1	1	0	0	0	0	0	0	0		2	PALUDISME	NSP	NSP	0	Je ne sais pas		0				0	Oui	Mectizan/ivermectine
1178	Bafang	2	3	3	70	2	2	3	50	0	non applicable		non applicable	0	0	0	0	0	0	0	0	0		0	0	0	0	0	0	0	0	0	0		0	NSP	NSP	NSP	0	non applicable		0				0	non applicable	non applicable
303	Bafang	2	5	1	20	1	2	3	20	0	non applicable		non applicable	0	0	0	0	0	0	0	0	0		0	0	0	0	0	0	0	0	0	0		0	NSP	NSP	NSP	0	non applicable		0				0	non applicable	non applicable
478	Bafang	1	2	7	40	2	1	3	16	1	Autre	LORS D'UNE FORMATION	NSP	0	0	1	0	0	0	0	0	0		2	1	1	1	1	1	1	0	0	0		6	ENFLEMENT DES PIEDS	CECITE	NSP	1	Je ne sais pas		0				0	Oui	Mectizan/ivermectine
428	Bafang	1	4	7	21	2	1	3	3	0	non applicable		non applicable	0	0	0	0	0	0	0	0	0		0	0	0	0	0	0	0	0	0	0		0	NSP	NSP	NSP	0	non applicable		0				0	non applicable	non applicable
175	Bafang	2	4	7	19	1	4	3	1	0	non applicable		non applicable	0	0	0	0	0	0	0	0	0		0	0	0	0	0	0	0	0	0	0		0	NSP	NSP	NSP	0	non applicable		0				0	non applicable	non applicable
198	Bafang	1	4	6	27	1	5	3	4	0	non applicable		non applicable	0	0	0	0	0	0	0	0	0		0	0	0	0	0	0	0	0	0	0		0	NSP	NSP	NSP	0	non applicable		0				0	non applicable	non applicable
247	Bafang	2	3	2	47	2	2	3	15	0	non applicable		non applicable	0	0	0	0	0	0	0	0	0		0	0	0	0	0	0	0	0	0	0		0	NSP	NSP	NSP	0	non applicable		0				0	non applicable	non applicable
284	Bafang	2	2	2	60	2	1	5	60	0	non applicable		non applicable	0	0	0	0	0	0	0	0	0		0	0	0	0	0	0	0	0	0	0		0	NSP	NSP	NSP	0	non applicable		0				0	non applicable	non applicable
295	Bafang	2	3	5	27	1	5	3	9	0	non applicable		non applicable	0	0	0	0	0	0	0	0	0		0	0	0	0	0	0	0	0	0	0		0	NSP	NSP	NSP	0	non applicable		0				0	non applicable	non applicable
156	Bafang	2	4	1	15	1	1	3	15	1	L'école		MALADIE TRANSMISE MOUT MOUT	3	0	1	0	0	0	0	0	0		2	1	1	1	1	1	1	0	0	0		6	NSP	NSP	NSP	0	Onchocerca volvulus		2	NSP	NSP	NSP	0	Oui	Médicaments traditionnels
131	Bafang	1	4	3	52	2	2	5	13	1	La radio/télévision		CE SONT DES VERS	1	0	0	0	0	0	1	0	0		0	0	0	0	0	0	0	0	1	0		0	CECITE	NSP	NSP	1	Je ne sais pas		0				0	Ne sait pas	non applicable
933	Bafang	2	6	1	26	1	1	3	8	1	Médecin/infirmier		MALADIE TRANSMISE MOUT MOUT	3	0	1	0	0	0	0	0	0		2	0	1	0	0	1	0	0	0	0		2	CECITE	NSP	NSP	1	Onchocerca volvulus		2	LA LARVE	NSP	NSP	0	Oui	Mectizan/ivermectine
199	Bafang	2	5	7	66	2	1	3	15	0	non applicable		non applicable	0	0	0	0	0	0	0	0	0		0	0	0	0	0	0	0	0	0	0		0	NSP	NSP	NSP	0	non applicable		0				0	non applicable	non applicable
312	Bafang	2	6	4	50	2	2	4	10	1	Médecin/infirmier		MALADIE CECITE	2	0	1	0	0	0	0	0	0		2	1	1	1	1	1	1	0	0	0		6	CECITE	LESIONS DE LA PEAU	NSP	2	Onchocerca volvulus		2	PARASITE	NSP	15 A 20 ANS	1	Oui	Mectizan/ivermectine
460	Bafang	2	5	1	20	1	1	3	20	0	non applicable		non applicable	0	0	0	0	0	0	0	0	0		0	0	0	0	0	0	0	0	0	0		0	NSP	NSP	NSP	0	non applicable		0				0	non applicable	non applicable
509	Bafang	1	5	4	36	2	2	3	15	1	Médecin/infirmier		NSP	0	0	0	0	0	0	1	0	0		0	1	1	0	0	0	0	0	0	0		2	LESIONS DE LA PEAU	NSP	NSP	1	Autre agent causal	EAUX USEES	0				0	Oui	Autre	ANTI-BIOTIQUES
281	Bafang	2	4	1	16	1	1	5	4	0	non applicable		non applicable	0	0	0	0	0	0	0	0	0		0	0	0	0	0	0	0	0	0	0		0	NSP	NSP	NSP	0	non applicable		0				0	non applicable	non applicable
1169	Bafang	2	5	4	64	2	1	3	20	1	Médecin/infirmier		LES FILAIRES	2	0	1	0	0	0	0	0	0		2	1	1	1	0	1	0	0	0	0		4	CECITE	ELEPHANTIASIS	LESIONS DE LA PEAU	2	Les filaires		1	VERS	DANS SON SYSTEME DIGESTIF	AU MOINS 15 ANS	1	Oui	Mectizan/ivermectine
114	Bafang	2	4	7	35	1	2	3	15	1	L'école		MALADIE CAUSEE MOUT MOUT	1	0	1	0	0	0	0	0	0		2	0	1	0	0	0	0	0	0	0		1	BLESSURES SUR LE CORPS	FATIGUE	NSP	0	Je ne sais pas		0				0	Oui	Mectizan/ivermectine
235	Bafang	1	0	2	52	2	1	3	23	0	non applicable		non applicable	0	0	0	0	0	0	0	0	0		0	0	0	0	0	0	0	0	0	0		0	NSP	NSP	NSP	0	non applicable		0				0	non applicable	non applicable
1155	Bafang	1	4	2	39	2	1	3	4	0	non applicable		non applicable	0	0	0	0	0	0	0	0	0		0	0	0	0	0	0	0	0	0	0		0	NSP	NSP	NSP	0	non applicable		0				0	non applicable	non applicable
315	Bafang	1	4	2	60	2	1	3	40	0	non applicable		non applicable	0	0	0	0	0	0	0	0	0		0	0	0	0	0	0	0	0	0	0		0	NSP	NSP	NSP	0	non applicable		0				0	non applicable	non applicable
492	Bafang	2	3	2	79	2	1	3	20	0	non applicable		non applicable	0	0	0	0	0	0	0	0	0		0	0	0	0	0	0	0	0	0	0		0	NSP	NSP	NSP	0	non applicable		0				0	non applicable	non applicable
1161	Bafang	1	4	1	18	1	5	3	9	1	L'école		NSP	0	0	0	0	0	0	1	0	0		0	0	0	0	0	1	1	0	0	0		2	NSP	NSP	NSP	0	Je ne sais pas		0	NSP	NSP	NSP	0	Oui	Je ne sais pas
334	Bafang	1	5	1	17	1	1	3	17	1	La famille/les amis		NSP	0	0	0	0	0	0	1	0	0		0	0	0	0	0	0	0	0	1	0		0	NSP	NSP	NSP	0	Je ne sais pas		0				0	Oui	Mectizan et médicaments traditionnels
330	Bafang	1	4	1	25	4	3	5	7	1	L'école		MALADIE PEAU	1	0	1	0	0	0	0	0	0		2	1	1	0	0	0	0	0	0	0		2	CECITE	MORT	NSP	1	Je ne sais pas		0				0	Oui	Mectizan/ivermectine
329	Bafang	1	4	7	27	2	1	3	3	1	Médecin/infirmier		MALADIE PARALYSE	0	0	0	0	0	0	1	0	0		0	0	0	0	0	0	0	0	1	0		0	NSP	NSP	NSP	0	Je ne sais pas		0				0	Oui	Mectizan/ivermectine
217	Bafang	1	4	2	20	1	1	3	3	0	non applicable		non applicable	0	0	0	0	0	0	0	0	0		0	0	0	0	0	0	0	0	0	0		0	NSP	NSP	NSP	0	non applicable		0				0	non applicable	non applicable
287	Bafang	2	4	2	34	1	5	5	7	1	L'école		MALADIE DU SOMMEIL	0	1	0	0	0	0	0	0	0		1	0	0	0	0	0	0	0	0	1	SOMMEIL	0	NSP	NSP	NSP	0	Je ne sais pas		0				0	Oui	Autre	HOPITAL
503	Bafang	2	3	6	45	2	1	3	3	1	La radio/télévision		NSP	0	1	1	0	1	0	0	0	1	CONSOMATION DE PRODUITS CHIMIQUES	1	0	1	0	0	1	0	0	0	0		2	NSP	NSP	NSP	0	Je ne sais pas		0				0	Oui	Mectizan/ivermectine
1189	Bafang	1	4	6	24	1	1	3	17	1	L'école		NSP	0	0	0	1	0	0	0	0	0		0	0	0	0	0	0	0	0	1	0		0	NSP	NSP	NSP	0	Je ne sais pas		0				0	Ne sait pas	non applicable
1157	Bafang	2	2	7	75	2	2	3	60	0	non applicable		non applicable	0	0	0	0	0	0	0	0	0		0	0	0	0	0	0	0	0	0	0		0	NSP	NSP	NSP	0	non applicable		0				0	non applicable	non applicable
174	Bafang	2	4	6	51	2	1	3	51	1	Médecin/infirmier		MALADIE YEUX	1	1	0	0	0	0	0	0	0		1	0	0	0	0	1	0	0	0	0		1	CECITE	NSP	NSP	1	Je ne sais pas		0				0	Oui	Mectizan/ivermectine
348	Bafang	1	2	3	30	1	1	5	18	1	Les D.C		MALADIE MOUSTIQUES	0	0	0	0	0	0	1	0	0		0	1	1	0	0	1	0	0	0	0		3	CECITE	ELEPHANTIASIS	NSP	1	Je ne sais pas		0				0	Oui	Mectizan/ivermectine
119	Bafang	2	3	6	42	2	1	3	3	0	non applicable		non applicable	0	0	0	0	0	0	0	0	0		0	0	0	0	0	0	0	0	0	0		0	NSP	NSP	NSP	0	non applicable		0				0	non applicable	non applicable
104	Bafang	2	5	5	24	1	2	1	3	0	non applicable		non applicable	0	0	0	0	0	0	0	0	0		0	0	0	0	0	0	0	0	0	0		0	NSP	NSP	NSP	0	non applicable		0				0	non applicable	non applicable
244	Bafang	1	2	2	59	1	1	3	7	0	non applicable		non applicable	0	0	0	0	0	0	0	0	0		0	0	0	0	0	0	0	0	0	0		0	NSP	NSP	NSP	0	non applicable		0				0	non applicable	non applicable
111	Bafang	1	5	4	33	2	1	3	15	1			MALADIE CAUSEE MOUT MOUT	1	0	1	0	0	0	0	0	0		2	0	1	0	1	0	0	0	0	1	URINES COULEUR COCA COLA	2	CECITE	ELEPHANTIASIS	NSP	1	Onchocerca volvulus		2	VERS	LARVES	NSP	1	Oui	Mectizan/ivermectine
1272	Bafang	2	6	4	51	2	1	3	2	1	La radio/télévision		MALADIE YEUX	1	0	1	0	0	0	0	0	0		2	0	1	0	0	1	0	0	0	0		2	CECITE	PERTE DE LA MOTRICITE	FAIBLESSE GENERALISEE	1	Je ne sais pas		0				0	Oui	Mectizan/ivermectine
275	Bafang	2	3	2	55	2	1	5	55	0	non applicable		non applicable	0	0	0	0	0	0	0	0	0		0	0	0	0	0	0	0	0	0	0		0	NSP	NSP	NSP	0	non applicable		0				0	non applicable	non applicable
109	Bafang	1	3	2	22	1	1	3	10	0	non applicable		non applicable	0	0	0	0	0	0	0	0	0		0	0	0	0	0	0	0	0	0	0		0	NSP	NSP	NSP	0	non applicable		0				0	non applicable	non applicable
327	Bafang	1	3	3	42	2	1	3	32	0	non applicable		non applicable	0	0	0	0	0	0	0	0	0		0	0	0	0	0	0	0	0	0	0		0	NSP	NSP	NSP	0	non applicable		0				0	non applicable	non applicable
296	Bafang	2	6	4	58	4	1	3	14	1	Autre	LIVRES	CECITE DES RIVIERES	3	0	1	0	0	0	0	0	0		2	1	1	0	1	0	0	0	0	0		3	CECITE	DEMANGEAISONS	NSP	2	Je ne sais pas		0				0	Oui	Mectizan/ivermectine
320	Bafang	1	4	5	40	2	1	3	23	1	Les D.C		MALADIE CECITE	2	0	1	0	0	0	0	0	0		2	0	1	1	1	0	0	0	0	0		3	CECITE	NSP	NSP	1	Je ne sais pas		0				0	Oui	Mectizan/ivermectine
146	Bafang	1	4	7	37	1	1	3	37	0	non applicable		non applicable	0	0	0	0	0	0	0	0	0		0	0	0	0	0	0	0	0	0	0		0	NSP	NSP	NSP	0	non applicable		0				0	non applicable	non applicable
263	Bafang	2	3	2	70	2	1	5	70	1			MALADIE DONNE FILAIRES	1	0	0	0	1	0	0	0	0		0	0	0	0	0	0	0	0	1	0		0	NSP	NSP	NSP	0	Je ne sais pas		0				0	Oui	Je ne sais pas
462	Bafang	1	4	3	35	2	1	2	25	0	non applicable		non applicable	0	0	0	0	0	0	0	0	0		0	0	0	0	0	0	0	0	0	0		0	NSP	NSP	NSP	0	non applicable		0				0	non applicable	non applicable
262	Bafang	1	4	2	45	4	1	5	23	1	La radio/télévision		NSP	0	0	0	0	0	0	1	0	0		0	0	0	0	0	0	0	0	1	0		0	NSP	NSP	NSP	0	Je ne sais pas		0				0	Ne sait pas	non applicable
289	Bafang	1	3	6	45	1	1	5	45	1	Médecin/infirmier		NSP	0	0	0	0	0	0	1	0	0		0	0	0	0	0	0	0	0	1	0		0	NSP	NSP	NSP	0	Je ne sais pas		0				0	Oui	Mectizan/ivermectine
192	Bafang	1	4	6	63	2	1	3	45	0	non applicable		non applicable	0	0	0	0	0	0	0	0	0		0	0	0	0	0	0	0	0	0	0		0	NSP	NSP	NSP	0	non applicable		0				0	non applicable	non applicable
259	Bafang	1	2	2	62	4	1	5	50	0	non applicable		non applicable	0	0	0	0	0	0	0	0	0		0	0	0	0	0	0	0	0	0	0		0	NSP	NSP	NSP	0	non applicable		0				0	non applicable	non applicable
485	Bafang	2	5	6	52	2	2	3	23	1	La famille/les amis		NSP	0	0	0	1	0	0	0	0	0		0	0	1	0	0	0	0	0	0	1	VEINES QUI GONFLENT	1	CECITE	FILAIRES	NSP	1	Je ne sais pas		0				0	Oui	Mectizan/ivermectine
255	Bafang	1	5	1	11	1	1	5	5	0	non applicable		non applicable	0	0	0	0	0	0	0	0	0		0	0	0	0	0	0	0	0	0	0		0	NSP	NSP	NSP	0	non applicable		0				0	non applicable	non applicable
267	Bafang	1	3	6	30	2	1	5	30	0	non applicable		non applicable	0	0	0	0	0	0	0	0	0		0	0	0	0	0	0	0	0	0	0		0	NSP	NSP	NSP	0	non applicable		0				0	non applicable	non applicable
182	Bafang	2	5	1	20	1	1	3	6	0	non applicable		non applicable	0	0	0	0	0	0	0	0	0		0	0	0	0	0	0	0	0	0	0		0	NSP	NSP	NSP	0	non applicable		0				0	non applicable	non applicable
495	Bafang	2	4	1	20	1	1	3	7	0	non applicable		non applicable	0	0	0	0	0	0	0	0	0		0	0	0	0	0	0	0	0	0	0		0	NSP	NSP	NSP	0	non applicable		0				0	non applicable	non applicable
508	Bafang	2	5	3	39	2	5	3	9	1	L'école		MALADIE VERS	1	0	0	1	0	0	0	0	0		0	0	0	1	0	1	0	0	0	0		2	CECITE	NSP	NSP	1	Onchocerca volvulus		2	EMATOPHAGE	NSP	NSP	0	Oui	Mectizan et médicaments traditionnels
318	Bafang	2	3	2	50	2	2	3	19	0	non applicable		non applicable	0	0	0	0	0	0	0	0	0		0	0	0	0	0	0	0	0	0	0		0	NSP	NSP	NSP	0	non applicable		0				0	non applicable	non applicable
151	Bafang	1	4	7	27	2	1	3	6	0	non applicable		non applicable	0	0	0	0	0	0	0	0	0		0	0	0	0	0	0	0	0	0	0		0	NSP	NSP	NSP	0	non applicable		0				0	non applicable	non applicable
245	Bafang	2	3	5	50	4	1	3	5	0	non applicable		non applicable	0	0	0	0	0	0	0	0	0		0	0	0	0	0	0	0	0	0	0		0	NSP	NSP	NSP	0	non applicable		0				0	non applicable	non applicable
223	Bafang	1	4	1	19	1	1	3	4	0	non applicable		non applicable	0	0	0	0	0	0	0	0	0		0	0	0	0	0	0	0	0	0	0		0	NSP	NSP	NSP	0	non applicable		0				0	non applicable	non applicable
1175	Bafang	2	3	2	61	4	2	3	2	1	Médecin/infirmier		NSP	0	0	0	1	0	0	0	0	0		0	0	0	0	0	0	0	0	1	0		0	NSP	NSP	NSP	0	Je ne sais pas		0	NSP	NSP	NSP	0	Ne sait pas	non applicable
241	Bafang	1	2	2	57	2	1	3	40	0	non applicable		non applicable	0	0	0	0	0	0	0	0	0		0	0	0	0	0	0	0	0	0	0		0	NSP	NSP	NSP	0	non applicable		0				0	non applicable	non applicable
107	Bafang	1	2	2	47	2	1	3	30	1	Médecin/infirmier		NSP	0	0	0	0	0	0	1	0	0		0	0	1	0	0	0	0	0	0	0		1	LESIONS DE LA PEAU	NSP	NSP	1	Je ne sais pas		0				0	Ne sait pas	non applicable
277	Bafang	1	5	1	19	1	1	2	3	1	L'école		NSP	0	0	0	0	0	0	1	0	0		0	0	0	0	0	0	0	0	1	0		0	NSP	NSP	NSP	0	Je ne sais pas		0				0	Non	non applicable
253	Bafang	1	4	2	62	3	1	5	62	1	La radio/télévision		NSP	0	0	0	0	0	0	1	0	0		0	0	0	0	0	0	0	0	1	0		0	NSP	NSP	NSP	0	Je ne sais pas		0				0	Oui	Je ne sais pas
166	Bafang	2	4	2	49	2	1	3	49	1	La radio/télévision		NSP	0	1	1	1	0	1	0	0	0		1	1	1	1	1	1	1	0	0	0		6	NSP	NSP	NSP	0	Je ne sais pas		0				0	Oui	Mectizan/ivermectine
1177	Bafang	2	5	2	28	2	1	3	28	1	L'école		MALADIE YEUX	1	1	0	0	0	0	0	0	0		1	1	0	0	0	0	1	0	0	0		2	CECITE	NSP	NSP	1	Onchocerca volvulus		2	BACTERIE	NSP	NSP	0	Oui	Mectizan/ivermectine
431	Bafang	2	5	1	19	1	1	3	12	1	L'école		MALADIE MOUCHE	1	1	0	0	0	0	0	0	0		1	0	0	0	0	0	0	0	0	1	BOUTONS SUR LA PEAU	1	DEMANGEAISONS	FRAFILISATION DE LA PEAU	NSP	1	Je ne sais pas		0				0	Oui	Médicaments traditionnels
231	Bafang	1	0	2	75	2	1	3	75	1	Le chef du quartier/village		NSP	0	0	0	0	0	0	1	0	0		0	1	1	0	0	0	0	0	0	0		2	CECITE	NSP	NSP	1	Je ne sais pas		0				0	Non	non applicable
432	Bafang	1	5	4	29	2	1	3	10	1	L'école		MALADIE YEUX	1	0	0	0	1	0	0	0	0		0	0	0	0	0	1	0	0	0	0		1	CECITE	NSP	NSP	1	Je ne sais pas		0				0	Oui	Mectizan/ivermectine
224	Bafang	2	6	3	44	2	2	3	17	1	Les D.C		MALADIE PARASITAIRE	1	0	1	0	1	0	0	0	0		1	0	1	0	0	1	0	0	0	0		2	CECITE	ELEPHANTIASIS	NSP	1	Des vers		1			10 ANS	0	Oui	Mectizan/ivermectine
483	Bafang	1	3	2	29	2	1	3	15	0	non applicable		non applicable	0	0	0	0	0	0	0	0	0		0	0	0	0	0	0	0	0	0	0		0	NSP	NSP	NSP	0	non applicable		0				0	non applicable	non applicable
219	Bafang	1	5	7	26	1	2	3	6	0	non applicable		non applicable	0	0	0	0	0	0	0	0	0		0	0	0	0	0	0	0	0	0	0		0	NSP	NSP	NSP	0	non applicable		0				0	non applicable	non applicable
333	Bafang	2	5	1	21	1	2	3	11	0	non applicable		non applicable	0	0	0	0	0	0	0	0	0		0	0	0	0	0	0	0	0	0	0		0	NSP	NSP	NSP	0	non applicable		0	NSP	NSP	NSP	0	non applicable	non applicable
272	Bafang	2	4	6	31	2	1	5	31	1	Médecin/infirmier		NSP	0	0	0	0	0	0	1	0	0		0	0	0	0	0	0	0	0	1	0		0	NSP	NSP	NSP	0	Je ne sais pas		0				0	Oui	Je ne sais pas
216	Bafang	2	5	1	22	1	1	3	22	1	La radio/télévision		NSP	0	0	0	0	0	0	1	0	0		0	1	1	0	0	0	0	0	0	0		2	LESIONS DE LA PEAU	NSP	NSP	1	Je ne sais pas		0				0	Oui	Autre	POMMADE MEDECINALE
278	Bafang	1	6	7	28	2	1	2	3	1	La famille/les amis		MALADIE MOUSTIQUES	0	0	0	0	1	0	0	0	0		0	0	1	0	0	0	0	0	0	1	CORPS QUI GONFLE	1	CECITE	NSP	NSP	1	Je ne sais pas		0				0	Non	non applicable
99	Bafang	1	5	1	20	1	2	3	3	1	Autre	ne se souvient plus	NSP	0	0	0	0	0	0	1	0	0		0	0	0	0	0	0	0	0	1	0		0	NSP	NSP	NSP	0	Je ne sais pas		0				0	Ne sait pas	non applicable
528	Bafang	1	3	2	50	4	1	3	33	0	non applicable		non applicable	0	0	0	0	0	0	0	0	0		0	0	0	0	0	0	0	0	0	0		0	NSP	NSP	NSP	0	non applicable		0				0	non applicable	non applicable
209	Bafang	1	4	6	43	2	2	3	43	0	non applicable		non applicable	0	0	0	0	0	0	0	0	0		0	0	0	0	0	0	0	0	0	0		0	NSP	NSP	NSP	0	non applicable		0				0	non applicable	non applicable
129	Bafang	1	5	1	19	1	1	3	1	0	non applicable		non applicable	0	0	0	0	0	0	0	0	0		0	0	0	0	0	0	0	0	0	0		0	NSP	NSP	NSP	0	non applicable		0				0	non applicable	non applicable
271	Bafang	2	5	1	21	1	1	5	6	1	L'école		NSP	0	0	0	0	0	0	1	0	0		0	0	0	0	0	0	0	0	1	0		0	NSP	NSP	NSP	0	Je ne sais pas		0				0	Ne sait pas	non applicable
294	Bafang	2	4	6	40	2	2	5	18	0	non applicable		non applicable	0	0	0	0	0	0	0	0	0		0	0	0	0	0	0	0	0	0	0		0	NSP	NSP	NSP	0	non applicable		0				0	non applicable	non applicable
316	Bafang	1	5	4	35	2	1	5	5	1	Médecin/infirmier		MALADIE YEUX	1	0	1	0	0	0	0	0	0		2	1	1	1	0	1	0	0	0	0		4	CECITE	NSP	NSP	1	Je ne sais pas		0				0	Non	non applicable
309	Bafang	2	6	4	29	2	1	5	1	1	Médecin/infirmier		MALADIE YEUX	1	0	1	0	0	0	0	0	0		2	1	1	0	0	1	0	0	0	0		3	CECITE	PERTE D'APPETIT	LESIONS DE LA PEAU	2	Onchocerca volvulus		2	ABSORBTION DES GLOBULES BLANCS		20 ANS	1	Oui	Mectizan/ivermectine
197	Bafang	1	4	3	41	2	2	3	2	1	Médecin/infirmier		NSP	0	0	0	0	0	0	1	0	0		0	0	0	0	0	0	0	0	1	0		0	NSP	NSP	NSP	0	Je ne sais pas		0				0	Oui	Médicaments traditionnels
472	Bafang	2	4	2	52	2	1	3	7	0	non applicable		non applicable	0	0	0	0	0	0	0	0	0		0	0	0	0	0	0	0	0	0	0		0	NSP	NSP	NSP	0	non applicable		0				0	non applicable	non applicable
191	Bafang	1	5	1	27	2	1	3	2	1	L'école		NSP	0	0	0	1	0	0	0	0	0		0	0	0	0	0	0	0	0	1	0		0	NSP	NSP	NSP	0	Onchocerca volvulus		2				0	Oui	Mectizan et médicaments traditionnels
124	Bafang	2	5	6	47	1	1	3	25	1			MALADIE OEDEMES	1	0	1	0	0	0	0	1	0		1	0	1	0	0	0	0	0	0	0		1	GONFLEMENT DU CORPS	NSP	NSP	0	Je ne sais pas		0				0	Oui	Mectizan/ivermectine
448	Bafang	2	5	4	58	2	1	3	29	1	Les D.C		NSP	0	0	1	0	0	0	0	0	0		2	0	1	0	0	1	0	0	0	0		2	CECITE	FILAIRES	ELEPHANTIASIS	1	Onchocerca volvulus		2	VERS	NSP	NSP	1	Oui	Mectizan/ivermectine
183	Bafang	2	5	6	30	2	4	1	6	0	non applicable		non applicable	0	0	0	0	0	0	0	0	0		0	0	0	0	0	0	0	0	0	0		0	NSP	NSP	NSP	0	non applicable		0				0	non applicable	non applicable
243	Bafang	1	4	1	19	1	1	3	19	0	non applicable		non applicable	0	0	0	0	0	0	0	0	0		0	0	0	0	0	0	0	0	0	0		0	NSP	NSP	NSP	0	non applicable		0				0	non applicable	non applicable
530	Bafang	1	5	7	30	2	3	3	2	0	non applicable		non applicable	0	0	0	0	0	0	0	0	0		0	0	0	0	0	0	0	0	0	0		0	NSP	NSP	NSP	0	non applicable		0				0	non applicable	non applicable
144	Bafang	2	5	6	21	1	1	3	21	1	L'école		MALADIE, VAGUE	0	0	1	0	0	0	0	0	0		2	1	1	1	0	0	1	0	0	0		4	NSP	NSP	NSP	0	Onchocerca volvulus		2				0	Oui	Mectizan/ivermectine
1186	Bafang	2	4	2	30	2	1	3	5	0	non applicable		non applicable	0	0	0	0	0	0	0	0	0		0	0	0	0	0	0	0	0	0	0		0	NSP	NSP	NSP	0	non applicable		0				0	non applicable	non applicable
430	Bafang	2	5	1	25	1	1	3	25	1	L'école		NSP	0	0	0	0	0	1	0	0	0		0	0	0	1	0	1	0	0	0	0		2	LESIONS DE LA PEAU	NSP	NSP	1	Je ne sais pas		0				0	Oui	Autre	SAVON ANTISEPTIQUE
153	Bafang	2	4	6	32	2	5	3	32	1	Médecin/infirmier		NSP	0	0	0	0	0	0	1	0	0		0	0	1	0	1	1	0	0	0	0		3	NSP	NSP	NSP	0	Je ne sais pas		0				0	Oui	Mectizan/ivermectine
102	Bafang	2	5	6	62	2	5	3	6	1	Médecin/infirmier		CE SONT DES VERS	1	0	0	1	0	0	0	0	0		0	0	0	0	0	0	0	0	1	0		0	NSP	NSP	NSP	0	Je ne sais pas		0				0	Non	non applicable
523	Bafang	1	1	2	32	2	2	3	17	1	L'école		NSP	0	0	0	0	0	0	1	0	0		0	0	0	0	0	0	0	0	1	0		0	NSP	NSP	NSP	0	Je ne sais pas		0				0	Oui	Mectizan/ivermectine
302	Bafang	2	6	2	34	2	1	3	9	1	L'école		MALADIE EAUX RAPIDES	2	0	0	1	0	0	0	0	0		0	1	1	0	0	0	0	0	0	0		2	DEMANGEAISONS	NSP	NSP	1	Je ne sais pas		0				0	Oui	Mectizan/ivermectine
167	Bafang	2	4	7	40	2	1	3	10	0	non applicable		non applicable	0	0	0	0	0	0	0	0	0		0	0	0	0	0	0	0	0	0	0		0	NSP	NSP	NSP	0	non applicable		0				0	non applicable	non applicable
456	Bafang	1	5	1	22	1	2	3	22	0	non applicable		non applicable	0	0	0	0	0	0	0	0	0		0	0	0	0	0	0	0	0	0	0		0	NSP	NSP	NSP	0	non applicable		0				0	non applicable	non applicable
162	Bafang	2	4	2	48	2	5	3	15	0	non applicable		non applicable	0	0	0	0	0	0	0	0	0		0	0	0	0	0	0	0	0	0	0		0	NSP	NSP	NSP	0	non applicable		0				0	non applicable	non applicable
234	Bafang	1	5	1	21	1	1	3	1	0	non applicable		non applicable	0	0	0	0	0	0	0	0	0		0	0	0	0	0	0	0	0	0	0		0	NSP	NSP	NSP	0	non applicable		0				0	non applicable	non applicable
533	Bafang	1	0	2	38	2	1	3	38	1	La famille/les amis		MALADIE CAUSEE MOUT MOUT	1	0	1	0	0	0	0	0	0		2	0	1	0	0	0	0	0	0	0		1	MIOPIE	LESIONS DE LA PEAU	NSP	1	Onchocerca volvulus		2				0	Oui	Autre	MTZ ET CHLOROPHENERAMINE
423	Bafang	1	5	1	22	1	1	3	4	0	non applicable		non applicable	0	0	0	0	0	0	0	0	0		0	0	0	0	0	0	0	0	0	0		0	NSP	NSP	NSP	0	non applicable		0				0	non applicable	non applicable
451	Bafang	1	5	1	20	1	1	3	7	0	non applicable		non applicable	0	0	0	0	0	0	0	0	0		0	0	0	0	0	0	0	0	0	0		0	NSP	NSP	NSP	0	non applicable		0				0	non applicable	non applicable
461	Bafang	1	3	7	52	4	1	3	28	0	non applicable		non applicable	0	0	0	0	0	0	0	0	0		0	0	0	0	0	0	0	0	0	0		0	NSP	NSP	NSP	0	non applicable		0				0	non applicable	non applicable
150	Bafang	1	5	1	18	1	1	3	5	1	L'école		MALADIE, VAGUE	0	1	1	0	0	1	0	0	0		1	1	1	0	0	1	1	0	0	0		4	NSP	NSP	NSP	0	Je ne sais pas		0				0	Oui	Mectizan/ivermectine
148	Bafang	2	2	2	72	4	1	3	15	0	non applicable		non applicable	0	0	0	0	0	0	0	0	0		0	0	0	0	0	0	0	0	0	0		0	NSP	NSP	NSP	0	non applicable		0				0	non applicable	non applicable
147	Bafang	1	4	3	22	1	1	3	22	0	non applicable		non applicable	0	0	0	0	0	0	0	0	0		0	0	0	0	0	0	0	0	0	0		0	NSP	NSP	NSP	0	non applicable		0				0	non applicable	non applicable
538	Bafang	1	5	1	20	2	1	3	16	1	L'école		NSP	0	0	0	0	1	0	0	0	0		0	1	1	0	1	0	0	0	0	0		3	STERILITE	SEXE INACTIF	NSP	0	Onchocerca volvulus		2	NSP	VIRUS	NSP	0	Oui	Mectizan/ivermectine
439	Bafang	2	3	6	67	2	1	3	7	1	Le chef du quartier/village		MALADIE DONNE FILAIRES	1	0	1	0	0	0	0	0	0		2	1	1	0	0	1	0	0	0	0		3	NSP	NSP	NSP	0	Je ne sais pas		0				0	Non	non applicable
142	Bafang	2	4	6	34	1	1	3	34	1	Médecin/infirmier		NSP	0	0	0	0	0	0	1	0	0		0	0	1	0	1	1	1	0	0	0		4	CECITE	NSP	NSP	1	Je ne sais pas		0				0	Oui	Mectizan/ivermectine
440	Bafang	1	5	1	20	1	1	3	20	1	Médecin/infirmier		NSP	0	0	0	0	1	0	0	0	0		0	1	0	1	1	1	1	0	0	0		5	GENOU QUI GROSSIT	MALVOYANCE	NSP	1	Je ne sais pas		0				0	Non	non applicable
1168	Bafang	1	0	2	66	2	2	3	40	0	non applicable		non applicable	0	0	0	0	0	0	0	0	0		0	0	0	0	0	0	0	0	0	0		0	NSP	NSP	NSP	0	non applicable		0				0	non applicable	non applicable
184	Bafang	1	3	6	19	2	4	1	3	0	non applicable		non applicable	0	0	0	0	0	0	0	0	0		0	0	0	0	0	0	0	0	0	0		0	NSP	NSP	NSP	0	non applicable		0				0	non applicable	non applicable
264	Bafang	1	4	6	37	2	1	5	13	1	Médecin/infirmier		MALADIE MOUSTIQUES	0	0	0	0	1	0	0	0	0		0	0	1	0	0	1	0	0	0	0		2	CECITE	NSP	NSP	1	Onchocerca volvulus		2	ADULTE	JEUNE	15 ANS	1	Oui	Mectizan/ivermectine
1166	Bafang	2	2	7	68	2	1	3	40	0	non applicable		non applicable	0	0	0	0	0	0	0	0	0		0	0	0	0	0	0	0	0	0	0		0	NSP	NSP	NSP	0	non applicable		0				0	non applicable	non applicable
446	Bafang	1	5	1	20	1	1	5	5	0	non applicable		non applicable	0	0	0	0	0	0	0	0	0		0	0	0	0	0	0	0	0	0	0		0	NSP	NSP	NSP	0	non applicable		0				0	non applicable	non applicable
121	Bafang	1	5	2	56	1	2	3	11	1	L'école		NSP	0	0	0	0	0	0	1	0	0		0	0	0	0	0	0	0	0	1	0		0	NSP	NSP	NSP	0	Je ne sais pas		0				0	Non	non applicable
270	Bafang	1	3	6	58	1	1	5	58	1	Médecin/infirmier		NSP	0	1	0	0	0	0	0	0	0		1	0	0	0	0	0	0	0	1	0		0	NSP	NSP	NSP	0	Je ne sais pas		0				0	Oui	Mectizan/ivermectine
286	Bafang	2	4	3	55	2	1	5	25	1	La famille/les amis		MALADIE DONNE FILAIRES	1	0	0	0	1	0	0	0	0		0	0	1	0	0	1	0	0	0	0		2	CECITE	NSP	NSP	1	Je ne sais pas		0				0	Oui	Mectizan/ivermectine
522	Bafang	1	3	2	38	2	1	3	19	0	non applicable		non applicable	0	0	0	0	0	0	0	0	0		0	0	0	0	0	0	0	0	0	0		0	NSP	NSP	NSP	0	non applicable		0				0	non applicable	non applicable
455	Bafang	2	6	4	41	2	2	2	11	1	La famille/les amis		MALADIE EAU SALE	0	1	1	1	1	1	0	0	0		1	1	1	1	0	1	1	0	0	0		5	ULCERES	FATIGUE	CECITE	1	Onchocerca volvulus		2	VERS	POISON	6 MOIS	0	Oui	Mectizan et médicaments traditionnels
454	Bafang	1	6	7	30	1	1	3	0.5	1	L'école		CECITE DES RIVIERES	3	0	1	0	0	0	0	0	0		2	1	1	0	1	0	0	0	0	0		3	NSP	NSP	NSP	0	Onchocerca volvulus		2	VERS	NSP	15 ANS	1	Oui	Mectizan/ivermectine
1183	Bafang	1	5	1	20	1	2	3	20	0	non applicable		non applicable	0	0	0	0	0	0	0	0	0		0	0	0	0	0	0	0	0	0	0		0	NSP	NSP	NSP	0	non applicable		0				0	non applicable	non applicable
1164	Bafang	1	4	3	44	2	4	3	5	1	La radio/télévision		NSP	0	1	0	0	0	0	0	0	0		1	0	0	0	0	0	0	0	0	1	BLESSURE ET DEFORMATION	0	DEFORME LA PERSONNE	PARALYSE	NSP	0	Je ne sais pas		0				0	Oui	Je ne sais pas
85	Bafang	2	5	2	54	2	5	3	12	0	non applicable		non applicable	0	0	0	0	0	0	0	0	0		0	0	0	0	0	0	0	0	0	0		0	NSP	NSP	NSP	0	non applicable		0				0	non applicable	non applicable
160	Bafang	1	4	7	23	1	2	3	23	0	non applicable		non applicable	0	0	0	0	0	0	0	0	0		0	0	0	0	0	0	0	0	0	0		0	NSP	NSP	NSP	0	non applicable		0				0	non applicable	non applicable
931	Bafang	1	4	3	33	2	1	3	1	0	non applicable		non applicable	0	0	0	0	0	0	0	0	0		0	0	0	0	0	0	0	0	0	0		0	NSP	NSP	NSP	0	non applicable		0				0	non applicable	non applicable
207	Bafang	1	4	1	31	2	3	3	2	0	non applicable		non applicable	0	0	0	0	0	0	0	0	0		0	0	0	0	0	0	0	0	0	0		0	NSP	NSP	NSP	0	non applicable		0				0	non applicable	non applicable
481	Bafang	2	0	2	46	2	1	3	10	0	non applicable		non applicable	0	0	0	0	0	0	0	0	0		0	0	0	0	0	0	0	0	0	0		0	NSP	NSP	NSP	0	non applicable		0				0	non applicable	non applicable
170	Bafang	2	2	6	40	1	3	3	7	0	non applicable		non applicable	0	0	0	0	0	0	0	0	0		0	0	0	0	0	0	0	0	0	0		0	NSP	NSP	NSP	0	non applicable		0				0	non applicable	non applicable
298	Bafang	1	6	5	25	1	2	3	23	0	non applicable		non applicable	0	0	0	0	0	0	0	0	0		0	0	0	0	0	0	0	0	0	0		0	NSP	NSP	NSP	0	non applicable		0				0	non applicable	non applicable
190	Bafang	2	5	1	18	1	1	3	7	0	non applicable		non applicable	0	0	0	0	0	0	0	0	0		0	0	0	0	0	0	0	0	0	0		0	NSP	NSP	NSP	0	non applicable		0				0	non applicable	non applicable
1270	Bafang	1	4	3	30	1	2	3	2	0	non applicable		non applicable	0	0	0	0	0	0	0	0	0		0	0	0	0	0	0	0	0	0	0		0	NSP	NSP	NSP	0	non applicable		0				0	non applicable	non applicable
95	Bafang	1	3	5	30	1	2	3	10	1	L'école		NSP	0	0	0	0	0	0	1	0	0		0	0	0	0	0	0	0	0	1	0		0	NSP	NSP	NSP	0	Je ne sais pas		0				0	Oui	Autre	HOPITAL
438	Bafang	1	3	3	40	2	2	3	17	0	non applicable		non applicable	0	0	0	0	0	0	0	0	0		0	0	0	0	0	0	0	0	0	0		0	NSP	NSP	NSP	0	non applicable		0				0	non applicable	non applicable
93	Bafang	2	5	3	39	2	1	3	15	1	La radio/télévision		MALADIE EAU SALE	0	0	0	1	0	0	0	0	0		0	0	1	0	0	0	0	0	0	0		1	CECITE	GONFLEMENT DU CORPS	NSP	1	Je ne sais pas		0				0	Oui	Mectizan/ivermectine
305	Bafang	1	5	1	20	1	2	3	7	0	non applicable		non applicable	0	0	0	0	0	0	0	0	0		0	0	0	0	0	0	0	0	0	0		0	NSP	NSP	NSP	0	non applicable		0				0	non applicable	non applicable
800	Bafang	1	0	2	37	2	2	3	13	0	non applicable		non applicable	0	0	0	0	0	0	0	0	0		0	0	0	0	0	0	0	0	0	0		0	NSP	NSP	NSP	0	non applicable		0				0	non applicable	non applicable
300	Bafang	1	5	1	23	1	1	3	23	0	non applicable		non applicable	0	0	0	0	0	0	0	0	0		0	0	0	0	0	0	0	0	0	0		0	NSP	NSP	NSP	0	non applicable		0				0	non applicable	non applicable
458	Bafang	1	4	3	30	2	1	3	7	0	non applicable		non applicable	0	0	0	0	0	0	0	0	0		0	0	0	0	0	0	0	0	0	0		0	NSP	NSP	NSP	0	non applicable		0				0	non applicable	non applicable
429	Bafang	2	5	1	25	1	1	3	12	1	L'école		MALADIE YEUX	1	0	0	0	0	0	1	0	0		0	0	0	0	0	1	1	0	0	0		2	CECITE	NSP	NSP	1	Je ne sais pas		0				0	Oui	Mectizan/ivermectine
145	Bafang	1	6	4	34	2	1	2	1	1	La radio/télévision		NSP	0	0	0	0	0	0	1	0	0		0	0	0	0	0	1	0	0	0	0		1	NSP	NSP	NSP	0	Je ne sais pas		0				0	Non	non applicable
493	Bafang	2	4	2	75	2	1	3	30	1	Médecin/infirmier		MALADIE, VAGUE	0	1	1	0	1	0	0	0	0		1	1	1	1	0	0	0	0	0	0		3	AFFAIBLISSEMENT DU CORPS	LE SANG NE CIRCULE PAS BIEN	NSP	0	Autre agent causal	LIQUIDE PROVENANT DES INSECTES	0				0	Oui	Mectizan/ivermectine
194	Bafang	1	0	7	69	4	2	3	55	0	non applicable		non applicable	0	0	0	0	0	0	0	0	0		0	0	0	0	0	0	0	0	0	0		0	NSP	NSP	NSP	0	non applicable		0				0	non applicable	non applicable
88	Bafang	1	6	1	24	1	3	3	2	1	L'école		NSP	0	0	1	0	0	0	0	0	0		2	1	0	0	0	0	0	0	0	0		1	BLESSURES	D'AUTRES MALADIES	NSP	0	Je ne sais pas		0				0	Oui	Mectizan/ivermectine
542	Bafang	1	4	3	52	2	1	3	12	1	La radio/télévision		MALADIE YEUX	1	0	0	0	0	0	1	0	0		0	0	0	0	0	1	1	0	0	0		2	CECITE	MORT	NSP	1	Je ne sais pas		0				0	Oui	Mectizan/ivermectine
226	Bafang	1	4	2	48	1	1	3	18	0	non applicable		non applicable	0	0	0	0	0	0	0	0	0		0	0	0	0	0	0	0	0	0	0		0	NSP	NSP	NSP	0	non applicable		0				0	non applicable	non applicable
486	Bafang	2	5	6	51	4	2	3	15	1	Médecin/infirmier		MALADIE INSECTES	0	0	0	0	1	0	0	0	0		0	0	0	1	0	1	0	0	0	0		2	CECITE	NSP	NSP	1	Je ne sais pas		0				0	Oui	Mectizan/ivermectine
292	Bafang	2	4	6	35	2	1	5	1	0	non applicable		non applicable	0	0	0	0	0	0	0	0	0		0	0	0	0	0	0	0	0	0	0		0	NSP	NSP	NSP	0	non applicable		0				0	non applicable	non applicable
1171	Bafang	2	4	2	65	2	1	3	3	0	non applicable		non applicable	0	0	0	0	0	0	0	0	0		0	0	0	0	0	0	0	0	0	0		0	NSP	NSP	NSP	0	non applicable		0				0	non applicable	non applicable
517	Bafang	2	6	1	32	1	2	3	5	1	L'école		NSP	0	0	1	0	0	0	0	0	0		2	1	1	0	0	1	1	0	0	0		4	CECITE	LESIONS DE LA PEAU	NSP	2	Je ne sais pas		0				0	Oui	Mectizan/ivermectine
92	Bafang	1	6	4	30	2	2	5	4	1	L'école		MALADIE ZONE FORET	0	1	1	0	0	0	0	0	0		2	0	1	1	0	0	0	0	0	0		2	CECITE	LESIONS DE LA PEAU	NSP	2	Je ne sais pas		0				0	Oui	Mectizan/ivermectine
476	Bafang	2	4	2	50	1	5	3	10	1	La radio/télévision		NSP	0	1	1	1	1	0	0	0	0		1	0	0	0	0	0	0	0	1	0		0	NSP	NSP	NSP	0	Je ne sais pas		0				0	Oui	Mectizan/ivermectine
1058	Bafia	2	3	3	40	2	1	4	8	0	non applicable		non applicable	0	0	0	0	0	0	0	0	0		0	0	0	0	0	0	0	0	0	0		0	NSP	NSP	NSP	0	non applicable		0				0	non applicable	non applicable
1109	Bafia	1	4	4	59	2	3	4	25	1	La radio/télévision		LES FILAIRES	2	0	1	0	0	0	0	0	0		2	0	1	0	0	0	1	0	0	0		2	DEMANGEAISONS	NSP	NSP	1	Les filaires		1	NSP	NSP	NSP	0	Oui	Mectizan/ivermectine
994	Bafia	2	4	2	61	2	1	4	30	1	Médecin/infirmier		LES FILAIRES	2	0	1	0	1	0	0	0	0		1	1	0	0	0	0	0	0	0	0		1	CECITE	NODULES	GALE	3	Autre agent causal	ANOPHELE DE LA MOUCHE TSE TSE	0				0	Oui	Mectizan/ivermectine
1023	Bafia	2	3	2	60	4	2	4	50	0	non applicable		non applicable	0	0	0	0	0	0	0	0	0		0	0	0	0	0	0	0	0	0	0		0	NSP	NSP	NSP	0	non applicable		0				0	non applicable	non applicable
991	Bafia	2	2	6	33	2	1	4	3	0	non applicable		non applicable	0	0	0	0	0	0	0	0	0		0	0	0	0	0	0	0	0	0	0		0	NSP	NSP	NSP	0	non applicable		0				0	non applicable	non applicable
1246	Bafia	1	2	3	37	2	4	4	15	1	Médecin/infirmier		NSP	0	0	0	0	0	0	1	0	0		0	0	0	0	0	0	0	0	1	0		0	NSP	NSP	NSP	0	Je ne sais pas		0				0	Oui	Mectizan/ivermectine
664	Bafia	1	4	7	28	2	1	4	6	0	non applicable		non applicable	0	0	0	0	0	0	0	0	0		0	0	0	0	0	0	0	0	0	0		0	NSP	NSP	NSP	0	non applicable		0				0	non applicable	non applicable
802	Bafia	2	3	3	47	2	2	3	27	1	La famille/les amis		NSP	0	0	0	0	0	0	1	0	0		0	0	0	0	0	0	1	0	0	0		1	NSP	NSP	NSP	0	Je ne sais pas		0				0	Oui	Mectizan/ivermectine
869	Bafia	2	4	6	36	2	4	2	36	0	non applicable		non applicable	0	0	0	0	0	0	0	0	0		0	0	0	0	0	0	0	0	0	0		0	NSP	NSP	NSP	0	non applicable		0				0	non applicable	non applicable
1222	Bafia	1	4	2	30	1	1	4	7	1	Médecin/infirmier		MALADIE PEAU	1	0	1	0	0	0	0	0	0		2	1	1	0	0	0	0	0	0	0		2	CORPS QUI GONFLE	NSP	NSP	1	Je ne sais pas		0				0	Oui	Mectizan/ivermectine
1208	Bafia	2	3	7	63	2	2	4	3	1	La famille/les amis		MALADIE MOUSTIQUES	0	1	0	0	0	0	0	0	0		1	0	0	0	0	1	0	1	0	0		2	NSP	NSP	NSP	0	Je ne sais pas		0				0	Oui	Mectizan/ivermectine
1266	Bafia	2	5	1	20	1	1	2	6	1	La radio/télévision		MALADIE, VAGUE	0	0	1	1	0	0	0	0	0		1	0	0	0	0	0	0	1	0	0		1	CECITE	NSP	NSP	1	Des vers		1	NSP	NSP	NSP	0	Oui	Autre	EN ALLANT A L'HOPITAL
1072	Bafia	1	5	2	26	1	2	2	11	1	L'école		CECITE DES RIVIERES	3	0	0	0	0	0	1	0	0		0	0	0	0	0	0	0	0	1	0		0	NSP	NSP	NSP	0	Je ne sais pas		0	NSP	NSP	NSP	0	Ne sait pas	non applicable
594	Bafia	2	3	2	20	1	1	4	20	0	non applicable		non applicable	0	0	0	0	0	0	0	0	0		0	0	0	0	0	0	0	0	0	0		0	NSP	NSP	NSP	0	non applicable		0				0	non applicable	non applicable
1068	Bafia	2	5	1	19	1	5	4	18	0	non applicable		non applicable	0	0	0	0	0	0	0	0	0		0	0	0	0	0	0	0	0	0	0		0	NSP	NSP	NSP	0	non applicable		0				0	non applicable	non applicable
691	Bafia	2	3	6	36	2	2	2	36	1	La radio/télévision		NSP	0	1	0	0	1	0	0	0	0		0	0	1	0	0	1	0	0	0	0		2	CECITE	NSP	NSP	1	Je ne sais pas		0				0	Oui	Mectizan/ivermectine
859	Bafia	2	4	6	30	2	4	2	20	0	non applicable		non applicable	0	0	0	0	0	0	0	0	0		0	0	0	0	0	0	0	0	0	0		0	NSP	NSP	NSP	0	non applicable		0				0	non applicable	non applicable
1067	Bafia	1	3	2	26	1	2	4	2	1	L'école		MALADIE DEMANGEAISONS	1	0	0	0	0	0	1	0	0		0	0	1	0	0	0	0	0	0	0		1	PEAU DEVIENT BIZARRE	NSP	nsp	0	Je ne sais pas		0				0	Oui	Mectizan/ivermectine
1231	Bafia	2	4	2	58	2	1	4	58	1	La famille/les amis		MALADIE MOUSTIQUES	0	0	1	1	1	0	0	0	0		1	1	1	0	0	1	0	0	0	0		3	CECITE	ELEPHANTIASIS	NSP	1	Je ne sais pas		0				0	Oui	Mectizan/ivermectine
615	Bafia	2	0	2	38	1	2	4	9	1	L'école		LES FILAIRES	2	0	1	0	0	0	0	0	0		2	1	1	0	0	1	0	0	0	0		3	NSP	ELEPHANTIASIS	HYDROCELE	0	Autre agent causal	SIMULIE	0				0	Oui	Mectizan/ivermectine
1237	Bafia	1	5	1	20	1	1	4	20	1	La famille/les amis		MALADIE BOUTONS	1	0	0	0	0	0	1	0	0		0	1	1	0	0	0	0	0	0	0		2	LESIONS DE LA PEAU	NSP	NSP	1	Je ne sais pas		0				0	Oui	Mectizan/ivermectine
1038	Bafia	2	2	5	42	2	2	4	42	0	non applicable		non applicable	0	0	0	0	0	0	0	0	0		0	0	0	0	0	0	0	0	0	0		0	NSP	NSP	NSP	0	non applicable		0				0	non applicable	non applicable
1082	Bafia	2	3	6	18	1	1	4	18	1	L'école		MALADIE, VAGUE	0	0	1	0	1	0	0	0	0		1	0	1	0	0	0	0	0	0	0		1	GONFLEMENT DU CORPS	CECITE	NSP	1	Autre agent causal	MOUT MOUT	0				0	Oui	Mectizan/ivermectine
1071	Bafia	1	5	5	50	3	2	4	50	1	Médecin/infirmier		MALADIE DONNE FILAIRES	1	0	0	0	0	0	0	0	1	PIQURE DINSECTE	0	1	1	0	0	0	0	0	0	0		2	CECITE	ELEPHANTIASIS	NSP	1	Autre agent causal	ANOPHELE	2				0	Oui	Mectizan/ivermectine
1095	Bafia	1	5	2	24	2	2	4	3	1	L'école		MALADIE MOUCHE	1	1	0	0	0	0	0	0	0		1	0	1	0	0	1	0	0	0	0		2	CECITE	DEMANGEAISONS CORPOREL	BOSSES	2	Je ne sais pas		0				0	Oui	Mectizan/ivermectine
984	Bafia	2	2	2	65	2	1	4	65	0	non applicable		non applicable	0	0	0	0	0	0	0	0	0		0	0	0	0	0	0	0	0	0	0		0	NSP	NSP	NSP	0	non applicable		0				0	non applicable	non applicable
1090	Bafia	2	3	6	55	2	4	4	55	0	non applicable		non applicable	0	0	0	0	0	0	0	0	0		0	0	0	0	0	0	0	0	0	0		0	NSP	NSP	NSP	0	non applicable		0				0	non applicable	non applicable
636	Bafia	2	3	2	21	1	4	4	3	1	La famille/les amis		NSP	0	0	0	0	0	0	1	0	0		0	0	0	0	0	0	0	0	1	0		0	NSP	NSP	NSP	0	Je ne sais pas		0				0	Non	non applicable
1257	Bafia	2	5	4	45	2	2	2	43	1	Les D.C		MALADIE CAUSEE MOUT MOUT	1	1	1	0	0	0	0	0	0		2	1	1	1	0	0	0	0	0	0		3	CECITE	LESIONS DE LA PEAU	NSP	2	Onchocerca volvulus		2	NSP	NSP	NSP	0	Oui	Mectizan/ivermectine
650	Bafia	2	5	2	75	4	2	4	50	1	Médecin/infirmier		MALADIE YEUX	1	0	0	0	0	0	1	0	0		0	1	1	0	0	1	0	0	0	0		3	CECITE	NSP	NSP	1	Je ne sais pas		0				0	Oui	Mectizan/ivermectine
1096	Bafia	2	5	2	37	1	1	4	4	1	L'école		MALADIE CAUSEE MOUT MOUT	1	0	1	0	0	0	0	0	0		2	0	1	0	0	0	0	0	0	0		1	BOUTONS	NSP	NSP	0	Autre agent causal	BACILLE DE KOCH	0	VERS	NSP	NSP	0	Oui	Mectizan/ivermectine
1075	Bafia	1	3	7	16	2	2	2	1	0	non applicable		non applicable	0	0	0	0	0	0	0	0	0		0	0	0	0	0	0	0	0	0	0		0	NSP	NSP	NSP	0	non applicable		0				0	non applicable	non applicable
1206	Bafia	1	5	6	37	2	1	4	37	1	La radio/télévision		MALADIE YEUX	1	0	0	1	1	0	0	0	0		0	1	1	0	0	1	0	0	0	1	LEGERES BLESSURES	3	NSP	NSP	NSP	0	Onchocerca volvulus		2				0	Oui	Mectizan/ivermectine
1144	Bafia	1	6	4	36	2	2	4	4	1	La radio/télévision		MALADIE, VAGUE	0	0	1	0	0	0	0	0	0		2	1	1	1	0	0	0	0	0	0		3	CECITE	LESIONS DE LA PEAU	NSP	2	Onchocerca volvulus		2	PARASITAIRE	NSP	NSP	0	Non	non applicable
1070	Bafia	1	2	2	29	1	2	4	3	1	La famille/les amis		MALADIE, VAGUE	0	0	0	0	0	0	1	0	0		0	0	0	0	0	0	0	0	0	1	PALUDISME	0	ETRE MALADE TOUT LE TEMPS	NSP	NSP	0	Je ne sais pas		0				0	Oui	Mectizan/ivermectine
602	Bafia	2	5	4	59	2	1	4	25	1	Les D.C		MALADIE MOUSTIQUES	0	0	1	0	0	0	0	0	0		2	1	1	0	0	0	0	0	0	0		2	DEFORMATION DU CORPS	CECITE	MORT	1	Onchocerca volvulus		2	NSP	LIQUIDE	NSP	0	Oui	Mectizan/ivermectine
708	Bafia	1	5	2	35	2	2	4	13	1	L'école		MALADIE CECITE	2	1	0	0	1	0	0	0	0		0	0	1	0	0	1	1	0	0	0		3	CECITE	GONFLEMENT DU CORPS	BOUTONS SUR LA PEAU	2	Je ne sais pas		0				0	Oui	Mectizan/ivermectine
706	Bafia	1	4	2	45	1	2	4	45	0	non applicable		non applicable	0	0	0	0	0	0	0	0	0		0	0	0	0	0	0	0	0	0	0		0	NSP	NSP	NSP	0	non applicable		0				0	non applicable	non applicable
848	Bafia	2	4	2	45	2	2	2	45	1	La famille/les amis		MALADIE CECITE	2	1	0	0	0	0	0	0	0		1	0	1	0	0	1	0	0	0	1	PIEDS GONFLES	2	NSP	LESIONS DE LA PEAU	NSP	1	Je ne sais pas		0				0	Oui	Mectizan/ivermectine
849	Bafia	2	3	2	67	2	2	2	15	1	La radio/télévision		NSP	0	0	0	0	0	0	1	0	0		0	0	0	0	0	0	0	0	1	0		0	NSP	NSP	NSP	0	Je ne sais pas		0				0	Oui	Je ne sais pas
632	Bafia	2	4	1	18	1	1	4	1	0	non applicable		non applicable	0	0	0	0	0	0	0	0	0		0	0	0	0	0	0	0	0	0	0		0	NSP	NSP	NSP	0	non applicable		0				0	non applicable	non applicable
1081	Bafia	2	5	1	19	1	1	4	15	1	L'école		MALADIE CAUSEE MOUT MOUT	1	0	1	0	1	0	0	0	0		1	0	1	0	0	0	0	0	0	0		1	MORT	CECITE	NSP	1	Onchocerca volvulus		2				0	Oui	Mectizan/ivermectine
612	Bafia	2	3	2	31	2	2	4	11	1	La radio/télévision		MALADIE MOUSTIQUES	0	0	1	0	0	0	0	0	0		2	0	1	1	0	0	1	0	0	0		3	LESIONS DE LA PEAU	CECITE	NSP	2	Je ne sais pas		0				0	Non	non applicable
1079	Bafia	2	3	2	70	2	1	4	70	1	L'école		MALADIE CECITE	2	0	1	0	0	0	0	0	0		2	0	1	0	0	0	0	0	0	0		1	CECITE	NSP	NSP	1	Je ne sais pas		0				0	Oui	Mectizan/ivermectine
1152	Bafia	1	5	1	20	1	2	2	6	0	non applicable		non applicable	0	0	0	0	0	0	0	0	0		0	0	0	0	0	0	0	0	0	0		0	NSP	NSP	NSP	0	non applicable		0				0	non applicable	non applicable
1123	Bafia	1	6	3	34	2	1	3	8	0	non applicable		non applicable	0	0	0	0	0	0	0	0	0		0	0	0	0	0	0	0	0	0	0		0	NSP	NSP	NSP	0	non applicable		0				0	non applicable	non applicable
1059	Bafia	2	2	2	78	4	5	4	52	1	Les D.C		NSP	0	0	0	0	0	0	1	0	0		0	1	1	0	0	1	0	0	0	0		3	CECITE	NSP	NSP	1	Les filaires		1	NSP	NSP	NSP	0	Non	non applicable
1149	Bafia	1	3	7	77	4	2	4	8	1	Médecin/infirmier		NSP	0	0	1	0	0	0	0	0	0		2	1	1	1	1	1	1	0	0	0		6	LESIONS DE LA PEAU	ELEPHANTIASIS	CECITE	1	Les filaires		1	SOUS LA PEAU	NSP	NSP	0	Oui	Mectizan/ivermectine
1086	Bafia	1	3	2	41	2	2	4	41	0	non applicable		non applicable	0	0	0	0	0	0	0	0	0		0	0	0	0	0	0	0	0	0	0		0	NSP	NSP	NSP	0	non applicable		0				0	non applicable	non applicable
690	Bafia	1	2	2	37	1	2	2	37	0	non applicable		non applicable	0	0	0	0	0	0	0	0	0		0	0	0	0	0	0	0	0	0	0		0	NSP	NSP	NSP	0	non applicable		0				0	non applicable	non applicable
1088	Bafia	2	3	2	35	1	1	4	35	1	La radio/télévision		MALADIE CAUSEE MOUT MOUT	1	0	1	0	0	0	0	0	0		2	0	1	0	0	1	0	0	0	0		2	CECITE	NSP	NSP	0	Je ne sais pas		0				0	Oui	Mectizan/ivermectine
633	Bafia	2	4	2	25	1	1	4	6	1	Médecin/infirmier		NSP	0	1	1	1	0	0	0	0	0		1	1	1	0	0	0	0	0	0	0		2	CECITE	NSP	NSP	1	Je ne sais pas		0				0	Oui	Mectizan et médicaments traditionnels
1121	Bafia	2	4	1	20	1	3	4	3	1	Le chef du quartier/village		MALADIE, VAGUE	0	0	1	1	0	0	0	0	0		1	0	1	0	0	0	0	0	0	0		1	NSP	NSP	NSP	0	Les filaires		1	BACTERIE	NSP	NSP	0	Oui	Mectizan/ivermectine
1243	Bafia	1	4	1	21	1	2	2	21	1	L'école		NSP	0	0	1	0	0	0	0	0	0		2	1	1	1	0	0	0	0	0	0		3	CECITE	ELEPHANTIASIS	NSP	1	Des vers		1	NSP	NSP	NSP	0	Oui	Mectizan/ivermectine
1226	Bafia	2	3	2	37	2	1	4	7	1	La famille/les amis		MALADIE DEMANGEAISONS	1	0	0	0	0	0	1	0	0		0	0	1	0	0	1	0	0	0	0		2	NSP	NSP	NSP	0	Les filaires		1			2	0	Oui	Mectizan/ivermectine
988	Bafia	1	2	2	35	2	2	4	7	0	non applicable		non applicable	0	0	0	0	0	0	0	0	0		0	0	0	0	0	0	0	0	0	0		0	NSP	NSP	NSP	0	non applicable		0				0	non applicable	non applicable
682	Bafia	2	4	2	43	2	1	4	25	1	La famille/les amis		MALADIE DONNE FILAIRES	1	0	0	0	0	0	0	0	1	ROSEE	0	0	1	0	0	0	0	0	0	1	FILAIRES	1	NSP	FILAIRES	DEMANGEAISONS	1	Je ne sais pas		0				0	Oui	Mectizan/ivermectine
598	Bafia	1	5	3	45	1	1	2	3	1	Médecin/infirmier		MALADIE MALNUTRITION	0	0	0	0	0	0	1	0	0		0	0	1	0	0	1	1	0	0	0		3	PARALLYSIE	MORT	NSP	0	Je ne sais pas		0				0	Oui	Mectizan/ivermectine
642	Bafia	1	3	2	40	2	1	4	21	1	Médecin/infirmier		NSP	0	0	1	0	0	0	0	0	0		2	1	1	0	0	1	0	0	0	0		3	NSP	NSP	NSP	0	Je ne sais pas		0				0	Non	non applicable
870	Bafia	1	4	6	24	2	4	2	7	0	non applicable		non applicable	0	0	0	0	0	0	0	0	0		0	0	0	0	0	0	0	0	0	0		0	NSP	NSP	NSP	0	non applicable		0				0	non applicable	non applicable
1215	Bafia	2	4	1	16	1	1	4	16	0	non applicable		non applicable	0	0	0	0	0	0	0	0	0		0	0	0	0	0	0	0	0	0	0		0	NSP	NSP	NSP	0	non applicable		0				0	non applicable	non applicable
1098	Bafia	2	5	2	42	2	2	4	18	1	Médecin/infirmier		LES FILAIRES	2	0	1	0	0	0	0	0	0		2	0	1	0	0	0	0	0	0	0		1	LESIONS DE LA PEAU	NSP	NSP	1	Autre agent causal	MOUCHE TSE TSE	0				0	Oui	Mectizan/ivermectine
1141	Bafia	2	5	1	25	2	1	4	7	1	La radio/télévision		MALADIE, VAGUE	0	0	0	0	1	0	0	0	0		0	0	0	0	0	1	0	0	0	0		1	CECITE	NSP	NSP	1	Je ne sais pas		0				0	Oui	Mectizan/ivermectine
1056	Bafia	2	2	7	79	2	2	2	34	0	non applicable		non applicable	0	0	0	0	0	0	0	0	0		0	0	0	0	0	0	0	0	0	0		0	NSP	NSP	NSP	0	non applicable		0				0	non applicable	non applicable
1238	Bafia	1	0	3	30	1	3	2	1	0	non applicable		non applicable	0	0	0	0	0	0	0	0	0		0	0	0	0	0	0	0	0	0	0		0	NSP	NSP	NSP	0	non applicable		0				0	non applicable	non applicable
868	Bafia	1	4	1	18	1	1	2	18	0	non applicable		non applicable	0	0	0	0	0	0	0	0	0		0	0	0	0	0	0	0	0	0	0		0	NSP	NSP	NSP	0	non applicable		0				0	non applicable	non applicable
1045	Bafia	1	2	2	46	2	2	4	28	0	non applicable		non applicable	0	0	0	0	0	0	0	0	0		0	0	0	0	0	0	0	0	0	0		0	NSP	NSP	NSP	0	non applicable		0				0	non applicable	non applicable
677	Bafia	1	4	6	30	1	1	4	10	0	non applicable		non applicable	0	0	0	0	0	0	0	0	0		0	0	0	0	0	0	0	0	0	0		0	NSP	NSP	NSP	0	non applicable		0				0	non applicable	non applicable
1129	Bafia	1	2	6	65	1	1	4	65	0	non applicable		non applicable	0	0	0	0	0	0	0	0	0		0	0	0	0	0	0	0	0	0	0		0	NSP	NSP	NSP	0	non applicable		0				0	non applicable	non applicable
1207	Bafia	1	4	1	20	2	1	4	3	1	L'école		MALADIE PEAU	1	1	0	1	0	0	0	0	0		0	1	0	0	0	0	0	0	0	1	PETITES BLESSURES	1	NSP	NSP	NSP	0	Je ne sais pas		0				0	Oui	Autre	POMMADE, INJECTION
992	Bafia	2	3	2	45	2	2	4	45	0	non applicable		non applicable	0	0	0	0	0	0	0	0	0		0	0	0	0	0	0	0	0	0	0		0	NSP	NSP	NSP	0	non applicable		0				0	non applicable	non applicable
875	Bafia	2	3	5	65	1	2	2	65	0	non applicable		non applicable	0	0	0	0	0	0	0	0	0		0	0	0	0	0	0	0	0	0	0		0	NSP	NSP	NSP	0	non applicable		0				0	non applicable	non applicable
1087	Bafia	2	5	2	45	2	1	4	45	1	L'école		MALADIE PEAU	1	0	1	0	0	0	0	0	0		2	0	1	0	0	0	0	0	0	0		1	NSP	NSP	NSP	0	Je ne sais pas		0				0	Oui	Mectizan/ivermectine
1197	Bafia	2	5	3	35	2	1	4	35	1	La radio/télévision		MALADIE CECITE	2	0	1	1	0	0	0	0	0		1	1	1	0	0	0	0	0	0	0		2	CECITE	EPILEPSIE	NSP	2	Je ne sais pas		0			2 ANS	0	Oui	Mectizan/ivermectine
1214	Bafia	1	4	6	55	2	1	4	55	1	La famille/les amis		MALADIE EAU SALE	0	0	0	1	0	0	0	0	0		0	1	1	0	0	0	0	0	0	0		2	NSP	NSP	NSP	0	Je ne sais pas		0				0	Oui	Mectizan/ivermectine
871	Bafia	1	4	7	17	2	4	2	1	0	non applicable		non applicable	0	0	0	0	0	0	0	0	0		0	0	0	0	0	0	0	0	0	0		0	NSP	NSP	NSP	0	non applicable		0				0	non applicable	non applicable
977	Bafia	2	4	2	55	1	4	4	20	1	Médecin/infirmier		MALADIE CECITE	2	1	1	1	0	0	0	0	0		1	1	1	0	0	0	0	0	0	0		2	CECITE	GONFLEMENT DE LA PEAU	NSP	1	Je ne sais pas		0				0	Oui	Mectizan/ivermectine
851	Bafia	2	2	6	34	2	5	2	34	0	non applicable		non applicable	0	0	0	0	0	0	0	0	0		0	0	0	0	0	0	0	0	0	0		0	NSP	NSP	NSP	0	non applicable		0				0	non applicable	non applicable
982	Bafia	2	2	2	43	2	5	4	43	1	La radio/télévision		NSP	0	0	0	0	0	0	1	0	0		0	0	1	0	0	0	0	0	0	0		1	NSP	NSP	NSP	0	Je ne sais pas		0	NSP	NSP	NSP	0	Oui	Mectizan/ivermectine
872	Bafia	2	4	6	47	2	4	2	40	1	La radio/télévision		NSP	0	0	0	0	0	0	1	0	0		0	0	0	0	0	0	0	0	1	0		0	NSP	NSP	NSP	0	Je ne sais pas		0				0	Ne sait pas	non applicable
979	Bafia	2	3	2	35	2	1	4	25	0	non applicable		non applicable	0	0	0	0	0	0	0	0	0		0	0	0	0	0	0	0	0	0	0		0	NSP	NSP	NSP	0	non applicable		0				0	non applicable	non applicable
1151	Bafia	2	5	1	20	1	5	4	7	1	Médecin/infirmier		MALADIE PEAU	1	0	1	0	0	0	0	0	0		2	0	1	1	0	0	0	0	0	0		2	NSP	NSP	NSP	0	Je ne sais pas		0	NSP	NSP	NSP	0	Oui	Mectizan/ivermectine
603	Bafia	2	3	2	44	2	4	4	20	0	non applicable		non applicable	0	0	0	0	0	0	0	0	0		0	0	0	0	0	0	0	0	0	0		0	NSP	NSP	NSP	0	non applicable		0				0	non applicable	non applicable
1122	Bafia	1	1	6	25	2	1	1	3	0	non applicable		non applicable	0	0	0	0	0	0	0	0	0		0	0	0	0	0	0	0	0	0	0		0	NSP	NSP	NSP	0	non applicable		0				0	non applicable	non applicable
1048	Bafia	1	4	6	45	2	2	4	45	1	La famille/les amis		MALADIE QUI VIENT DES MAUX DE VENTRE	0	0	0	0	0	1	0	0	0		0	0	0	0	0	0	0	0	0	1	VIOLENTS MAUX DE VENTRE FATIGUE BAISSE DE SANG	0	DECES	NSP	NSP	0	Je ne sais pas		0				0	Oui	Autre	MEDI MODERNES
997	Bafia	1	4	3	31	1	1	4	31	1	La radio/télévision		MALADIE MOUSTIQUES	0	0	0	1	1	0	0	0	0		0	0	1	1	0	0	0	0	0	0		2	NSP	NSP	NSP	0	Je ne sais pas		0				0	Oui	Mectizan/ivermectine
850	Bafia	2	3	6	51	1	2	2	51	1	La famille/les amis		MALADIE YEUX	1	0	0	0	0	0	1	0	0		0	0	0	0	0	0	0	0	1	0		0	NSP	NSP	NSP	0	Je ne sais pas		0				0	Oui	Je ne sais pas
1234	Bafia	1	0	2	52	2	1	4	39	1	Médecin/infirmier		MALADIE BOUTONS	1	0	0	0	0	0	1	0	0		0	0	1	0	0	0	0	0	0	0		1	CECITE	NSP	NSP	1	Je ne sais pas		0				0	Oui	Mectizan/ivermectine
597	Bafia	2	4	6	61	2	1	4	4	1	La radio/télévision		NSP	0	0	0	0	0	0	1	0	0		0	0	1	0	0	0	1	0	0	0		2	NSP	NSP	NSP	0	Je ne sais pas		0				0	Oui	Médicaments traditionnels
662	Bafia	2	5	2	33	2	5	4	12	1	La radio/télévision		MALADIE, VAGUE	0	0	1	0	0	0	0	0	0		2	1	1	0	0	0	0	0	0	0		2	CECITE	NSO	NSP	1	Je ne sais pas		0				0	Oui	Mectizan/ivermectine
1142	Bafia	2	0	6	45	1	4	4	10	1	La radio/télévision		NSP	0	0	0	0	0	0	1	0	0		0	0	0	0	0	0	0	0	1	0		0	NSP	NSP	NSP	0	Je ne sais pas		0	NSP	NSP	NSP	0	Oui	Mectizan/ivermectine
1034	Bafia	1	3	6	49	4	3	4	35	0	non applicable		non applicable	0	0	0	0	0	0	0	0	0		0	0	0	0	0	0	0	0	0	0		0	NSP	NSP	NSP	0	non applicable		0				0	non applicable	non applicable
596	Bafia	2	4	6	42	1	1	4	1	1	Médecin/infirmier		MALADIE CECITE	2	0	1	0	0	0	0	0	0		2	0	1	0	0	1	0	0	0	0		2	AFFAIBLIT LA VUE	LESIONS DE LA PEAU	NSP	2	Je ne sais pas		0				0	Oui	Mectizan/ivermectine
1138	Bafia	2	6	4	29	1	4	4	5	1	La radio/télévision		MALADIE MOUSTIQUES	0	0	0	0	1	0	0	0	0		0	0	0	0	0	0	0	0	0	1	PALU	0	GONFLEMENT DE LA PEAU	CECITE	DEMANGEAISON DE LA PEAU	2	Onchocerca volvulus		2	NSP	NSP	NSP	0	Oui	Mectizan/ivermectine
601	Bafia	2	3	2	48	2	2	4	48	1	Médecin/infirmier		MALADIE, VAGUE	0	0	0	0	0	0	1	0	0		0	1	0	0	0	0	0	0	0	0		1	MORT	PARALYSIE	NSP	0	Je ne sais pas		0				0	Oui	Médicaments traditionnels
1137	Bafia	2	4	1	45	1	1	4	7	1	L'école		NSP	0	0	0	0	0	0	1	0	0		0	0	0	0	0	0	0	0	1	0		0	NSP	NSP	NSP	0	Je ne sais pas		0				0	Oui	Mectizan/ivermectine
709	Bafia	1	4	2	47	4	2	4	25	0	non applicable		non applicable	0	0	0	0	0	0	0	0	0		0	0	0	0	0	0	0	0	0	0		0	NSP	NSP	NSP	0	non applicable		0				0	non applicable	non applicable
1116	Bafia	1	4	1	20	1	1	4	5	0	non applicable		non applicable	0	0	0	0	0	0	0	0	0		0	0	0	0	0	0	0	0	0	0		0	NSP	NSP	NSP	0	non applicable		0				0	non applicable	non applicable
857	Bafia	2	3	2	61	2	2	2	61	1	Des affiches		LES FILAIRES	2	0	0	0	1	0	0	0	0		0	0	0	0	0	0	0	0	1	0		0	CECITE	MORT	NSP	1	Je ne sais pas		0				0	Oui	Mectizan/ivermectine
1202	Bafia	1	4	2	36	1	1	4	36	1	La radio/télévision		MALADIE QUI EMPECHE L'ACCOUCHEMENT	0	0	0	1	0	0	0	0	0		0	1	1	0	0	0	0	0	0	1	SAIGNEMENT DE LA FEMME	2	NSP	NSP	NSP	0	Je ne sais pas		0				0	Oui	Médicaments traditionnels
647	Bafia	1	3	2	41	1	2	4	12	1	Des affiches		MALADIE DEMANGEAISONS	1	0	1	1	0	0	0	0	0		1	0	1	0	0	1	0	0	0	0		2	CECITE	NSP	NSP	1	Je ne sais pas		0				0	Oui	Mectizan/ivermectine
710	Bafia	1	4	6	54	2	2	2	54	1	Le chef du quartier/village		MALADIE DONNE FILAIRES	1	0	1	0	0	0	0	0	1	PROXIMITE EAU/COURS D'EAU	2	0	1	0	0	1	1	0	0	0		3	ELEPHANTIASIS	CECITE	LESIONS DE LA PEAU	2	Je ne sais pas		0				0	Oui	Mectizan/ivermectine
1107	Bafia	2	1	3	55	2	4	4	25	1	Médecin/infirmier		MALADIE EAU SALE	0	0	0	1	1	0	0	0	0		0	0	1	0	0	1	0	0	0	0		2	PEAU GONGLEE	YEUX ROUGE	NSP	0	Autre agent causal	MOUSTIQUE	0				0	Oui	Mectizan/ivermectine
996	Bafia	1	2	3	49	1	2	4	10	0	non applicable		non applicable	0	0	0	0	0	0	0	0	0		0	0	0	0	0	0	0	0	0	0		0	NSP	NSP	NSP	0	non applicable		0	NSP	NSP	NSP	0	non applicable	non applicable
1000	Bafia	2	3	6	57	2	2	4	57	0	non applicable		non applicable	0	0	0	0	0	0	0	0	0		0	0	0	0	0	0	0	0	0	0		0	NSP	NSP	NSP	0	non applicable		0				0	non applicable	non applicable
1125	Bafia	1	3	4	29	2	1	3	6	1	Médecin/infirmier		LES FILAIRES	2	0	1	0	0	0	0	0	0		2	0	1	0	0	0	0	0	0	0		1	BOUTONS	DEMANGEAISONS	NSP	2	Les filaires		1	NSP	NSP	NSP	0	Oui	Mectizan/ivermectine
1057	Bafia	1	2	6	70	4	2	4	70	0	non applicable		non applicable	0	0	0	0	0	0	0	0	0		0	0	0	0	0	0	0	0	0	0		0	NSP	NSP	NSP	0	non applicable		0				0	non applicable	non applicable
879	Bafia	1	4	1	19	1	2	2	3	0	non applicable		non applicable	0	0	0	0	0	0	0	0	0		0	0	0	0	0	0	0	0	0	0		0	NSP	NSP	NSP	0	non applicable		0				0	non applicable	non applicable
884	Bafia	2	4	1	19	1	2	2	10	1	Autre	ne se souvient plus	NSP	0	0	0	0	0	0	1	0	0		0	0	0	0	0	0	0	0	1	0		0	NSP	NSP	NSP	0	Je ne sais pas		0				0	Oui	Autre	MEDICAMENT
1052	Bafia	1	6	1	30	1	2	2	30	1	La radio/télévision		LES FILAIRES	2	0	1	0	0	0	0	0	0		2	1	1	0	0	0	0	0	0	0		2	CECITE	LESIONS DE LA PEAU	NSP	2	Je ne sais pas		0				0	Oui	Mectizan/ivermectine
671	Bafia	2	5	7	19	1	1	4	3	1	Les D.C		NSP	0	0	1	1	0	0	0	0	0		1	0	1	0	0	1	0	0	0	0		2	NSP	NSP	NSP	0	Je ne sais pas		0				0	Oui	Mectizan et médicaments traditionnels
705	Bafia	1	3	6	67	4	2	4	52	0	non applicable		non applicable	0	0	0	0	0	0	0	0	0		0	0	0	0	0	0	0	0	0	0		0	NSP	NSP	NSP	0	non applicable		0				0	non applicable	non applicable
658	Bafia	2	5	4	54	2	1	4	21	1	Médecin/infirmier		MALADIE CECITE	2	0	1	0	0	0	0	0	0		2	1	1	1	0	0	0	0	0	0		3	CECITE	NSP	NSP	1	Je ne sais pas		0				0	Oui	Mectizan/ivermectine
1063	Bafia	1	5	1	15	1	2	4	14	1	L'école		MALADIE DEMANGEAISONS	1	0	0	0	0	0	1	0	0		0	0	1	0	0	0	0	0	0	0		1	NSP	NSP	NSP	0	Je ne sais pas		0				0	Non	non applicable
1117	Bafia	2	4	1	20	1	1	4	10	0	non applicable		non applicable	0	0	0	0	0	0	0	0	0		0	0	0	0	0	0	0	0	0	0		0	NSP	NSP	NSP	0	non applicable		0				0	non applicable	non applicable
1061	Bafia	1	3	2	58	4	1	4	15	1	Les D.C		CE SONT DES VERS	1	0	0	0	0	0	1	0	0		0	0	1	0	0	0	0	0	0	0		1	LESIONS DE LA PEAU	NSP	NSP	1	Je ne sais pas		0				0	Non	non applicable
1220	Bafia	1	4	6	40	1	1	4	20	1	La famille/les amis		NSP	0	0	0	1	0	0	0	0	0		0	1	1	0	0	0	0	0	0	0		2	LESIONS DE LA PEAU	NSP	NSP	1	Je ne sais pas		0				0	Non	non applicable
1076	Bafia	2	3	2	20	1	2	4	20	1	La famille/les amis		NSP	0	0	0	0	0	0	1	0	0		0	0	0	0	0	0	0	0	1	0		0	NSP	NSP	NSP	0	Je ne sais pas		0				0	Oui	Mectizan/ivermectine
1115	Bafia	1	1	6	36	2	4	4	16	0	non applicable		non applicable	0	0	0	0	0	0	0	0	0		0	0	0	0	0	0	0	0	0	0		0	NSP	NSP	NSP	0	non applicable		0				0	non applicable	non applicable
858	Bafia	2	3	6	30	1	2	2	13	0	non applicable		non applicable	0	0	0	0	0	0	0	0	0		0	0	0	0	0	0	0	0	0	0		0	NSP	NSP	NSP	0	non applicable		0				0	non applicable	non applicable
867	Bafia	1	2	3	28	2	4	2	18	0	non applicable		non applicable	0	0	0	0	0	0	0	0	0		0	0	0	0	0	0	0	0	0	0		0	NSP	NSP	NSP	0	non applicable		0				0	non applicable	non applicable
1209	Bafia	1	4	1	37	1	1	4	20	1	La famille/les amis		MALADIE PEAU	1	0	1	1	1	0	0	0	0		1	1	1	0	0	1	0	0	0	0		3	CECITE	NSP	NSP	1	Des vers		1	NSP	NSP	TOUTE LA VIE	0	Oui	Mectizan/ivermectine
1204	Bafia	1	4	6	23	2	1	4	4	1	La famille/les amis		MALADIE PEAU	1	0	0	0	0	0	1	0	0		0	1	1	0	0	0	0	0	0	0		2	CICATRICES	NSP	NSP	1	Je ne sais pas		0				0	Oui	Autre	INJECTIONS
882	Bafia	2	4	6	52	3	2	2	1	1	Autre	ne se souvient plus	MALADIE PARALYSE	0	0	0	0	0	0	1	0	0		0	0	0	0	0	0	0	0	1	0		0	NSP	NSP	NSP	0	Je ne sais pas		0				0	Ne sait pas	non applicable
1033	Bafia	1	3	7	30	2	4	4	7	0	non applicable		non applicable	0	0	0	0	0	0	0	0	0		0	0	0	0	0	0	0	0	0	0		0	NSP	NSP	NSP	0	non applicable		0				0	non applicable	non applicable
1268	Bafia	1	4	1	18	1	2	2	10	1	L'école		NSP	0	0	0	0	0	0	1	0	0		0	0	0	0	0	1	1	0	0	0		2	CECITE	NSP	NSP	1	Des vers		1	NSP	NSP	NSP	0	Non	non applicable
1037	Bafia	1	3	7	21	2	2	2	10	0	non applicable		non applicable	0	0	0	0	0	0	0	0	0		0	0	0	0	0	0	0	0	0	0		0	NSP	NSP	NSP	0	non applicable		0				0	non applicable	non applicable
1084	Bafia	2	5	2	26	2	1	4	26	1	La famille/les amis		MALADIE CAUSEE MOUT MOUT	1	0	1	0	0	0	0	0	0		2	0	1	1	0	0	0	0	0	0		2	CECITE	EPILEPSIE	NSP	2	Les filaires		1	BOSSES	NSP	NSP	0	Oui	Mectizan/ivermectine
688	Bafia	1	5	1	18	3	2	1	18	1	La radio/télévision		NSP	0	0	0	1	0	0	0	0	0		0	1	1	0	0	1	0	0	0	0		3	NSP	NSP	NSP	0	Je ne sais pas		0				0	Oui	Mectizan/ivermectine
995	Bafia	2	2	2	66	2	1	4	66	1	La radio/télévision		NSP	0	0	0	0	0	0	1	0	0		0	1	1	0	0	0	0	0	0	0		2	LESIONS DE LA PEAU	BAISSE DE LA VUE	NSP	2	Je ne sais pas		0	NSP	NSP	NSP	0	Oui	Mectizan/ivermectine
863	Bafia	2	6	4	46	2	1	2	5	1	Autre	ne se souvient plus	MALADIE SALETE	0	0	0	0	0	0	1	0	0		0	0	0	0	0	0	0	0	1	0		0	NSP	NSP	NSP	0	Des vers		1				0	Oui	Mectizan/ivermectine
651	Bafia	2	4	2	50	2	5	4	16	1	Médecin/infirmier		MALADIE CAUSEE MOUT MOUT	1	1	1	0	1	0	0	0	0		1	1	1	0	0	1	0	0	0	0		3	ELEPHANTIASIS	CECITE	NSP	1	Onchocerca volvulus		2				0	Oui	Autre	MECTIZAN ET ABENDAZOLE
1227	Bafia	1	3	7	25	1	1	4	25	1	La famille/les amis		MALADIE YEUX	1	0	0	0	1	0	0	0	0		0	1	1	0	0	0	0	0	0	0		2	NSP	NSP	NSP	0	Je ne sais pas		0				0	Non	non applicable
1030	Bafia	2	5	2	57	2	4	4	21	1	La radio/télévision		MALADIE CECITE	2	0	0	1	0	0	0	0	0		0	0	1	0	0	1	0	0	0	0		2	CECITE	NSP	NSP	1	Je ne sais pas		0				0	Oui	Autre	MEDI DE LHOPITAL
1224	Bafia	2	2	2	43	2	1	4	43	1	La famille/les amis		MALADIE YEUX	1	0	1	1	0	0	0	0	0		1	1	1	0	0	0	0	0	0	0		2	NSP	NSP	NSP	0	Je ne sais pas		0				0	Oui	Mectizan/ivermectine
1251	Bafia	2	6	1	21	1	1	4	3	0	non applicable		non applicable	0	0	0	0	0	0	0	0	0		0	0	0	0	0	0	0	0	0	0		0	NSP	NSP	NSP	0	non applicable		0				0	non applicable	non applicable
686	Bafia	1	3	2	27	2	1	4	3	1	La radio/télévision		NSP	0	0	0	0	0	0	1	0	0		0	0	0	0	0	0	0	0	1	0		0	NSP	NSP	NSP	0	Je ne sais pas		0				0	Non	non applicable
1066	Bafia	1	4	2	45	2	2	4	45	1	Les D.C		MALADIE OEDEMES	1	1	1	0	0	0	0	0	0		2	0	1	0	0	0	0	0	0	0		1	CORPS DEVIENT BIZARRE	BOUTONS SUR LES PIEDS	NSP	0	Autre agent causal	HERBES ET MOUSTIQUES	0				0	Non	non applicable
1228	Bafia	1	0	2	65	2	1	4	29	1	La famille/les amis		MALADIE DEMANGEAISONS	1	0	1	0	0	0	0	0	0		2	1	1	0	0	0	0	0	0	0		2	NSP	NSP	NSP	0	Je ne sais pas		0				0	Oui	Mectizan/ivermectine
609	Bafia	2	3	2	50	2	2	4	50	1	La radio/télévision		MALADIE, VAGUE	0	1	0	1	0	0	0	0	0		0	0	1	0	0	0	0	0	0	0		1	NSP	NSP	NSP	0	Je ne sais pas		0				0	Oui	Mectizan/ivermectine
649	Bafia	2	3	2	20	1	1	4	3	0	non applicable		non applicable	0	0	0	0	0	0	0	0	0		0	0	0	0	0	0	0	0	0	0		0	NSP	NSP	NSP	0	non applicable		0				0	non applicable	non applicable
629	Bafia	2	4	3	27	1	1	4	27	0	non applicable		non applicable	0	0	0	0	0	0	0	0	0		0	0	0	0	0	0	0	0	0	0		0	NSP	NSP	NSP	0	non applicable		0				0	non applicable	non applicable
1106	Bafia	1	1	4	37	2	4	2	17	0	non applicable		non applicable	0	0	0	0	0	0	0	0	0		0	0	0	0	0	0	0	0	0	0		0	NSP	NSP	NSP	0	non applicable		0				0	non applicable	non applicable
878	Bafia	1	5	1	19	1	2	2	10	0	non applicable		non applicable	0	0	0	0	0	0	0	0	0		0	0	0	0	0	0	0	0	0	0		0	NSP	NSP	NSP	0	non applicable		0				0	non applicable	non applicable
1026	Bafia	1	0	6	44	2	4	4	44	0	non applicable		non applicable	0	0	0	0	0	0	0	0	0		0	0	0	0	0	0	0	0	0	0		0	NSP	NSP	NSP	0	non applicable		0				0	non applicable	non applicable
880	Bafia	1	4	2	52	2	2	2	26	1	La famille/les amis		MALADIE CECITE ET PEAU	2	0	1	1	0	0	0	0	0		1	0	1	0	0	1	0	0	0	0		2	CECITE	NSP	NSP	1	Je ne sais pas		0				0	Oui	Mectizan/ivermectine
873	Bafia	1	2	2	50	2	2	2	20	0	non applicable		non applicable	0	0	0	0	0	0	0	0	0		0	0	0	0	0	0	0	0	0	0		0	NSP	NSP	NSP	0	non applicable		0				0	non applicable	non applicable
619	Bafia	1	3	3	23	2	1	4	4	0	non applicable		non applicable	0	0	0	0	0	0	0	0	0		0	0	0	0	0	0	0	0	0	0		0	NSP	NSP	NSP	0	non applicable		0				0	non applicable	non applicable
685	Bafia	2	4	2	28	2	1	4	15	0	non applicable		non applicable	0	0	0	0	0	0	0	0	0		0	0	0	0	0	0	0	0	0	0		0	NSP	NSP	NSP	0	non applicable		0				0	non applicable	non applicable
600	Bafia	1	5	1	20	1	2	4	20	1	L'école		NSP	0	0	0	0	0	1	0	0	0		0	0	1	0	0	0	1	0	0	0		2	NSP	NSP	NSP	0	Je ne sais pas		0				0	Non	non applicable
1102	Bafia	2	4	1	25	1	1	2	25	0	non applicable		non applicable	0	0	0	0	0	0	0	0	0		0	0	0	0	0	0	0	0	0	0		0	NSP	NSP	NSP	0	non applicable		0				0	non applicable	non applicable
1236	Bafia	1	4	1	18	1	1	5	3	1	La famille/les amis		MALADIE OEDEMES	1	0	0	0	0	0	1	0	0		0	1	1	0	0	0	0	0	0	0		2	NSP	NSP	NSP	0	Je ne sais pas		0				0	Oui	Je ne sais pas
1017	Bafia	1	4	1	18	1	1	4	18	1	L'école		MALADIE CAUSEE MOUT MOUT	1	0	1	1	0	0	0	0	0		1	1	1	0	1	1	0	0	0	0		4	CECITE	LESIONS DE LA PEAU	ELEPHANTIASIS	2	Onchocerca volvulus		2	FILAIRES	VERS	10 ANS	1	Oui	Mectizan/ivermectine
1223	Bafia	2	5	1	23	1	5	3	2	1	L'école		MALADIE DEMANGEAISONS	1	0	0	0	0	0	0	1	0		0	1	1	0	0	0	0	0	0	0		2	BLESSURES	NSP	NSP	0	Je ne sais pas		0				0	Oui	Mectizan/ivermectine
1134	Bafia	1	0	2	44	2	2	4	30	0	non applicable		non applicable	0	0	0	0	0	0	0	0	0		0	0	0	0	0	0	0	0	0	0		0	NSP	NSP	NSP	0	non applicable		0				0	non applicable	non applicable
1019	Bafia	1	2	6	50	1	4	4	50	0	non applicable		non applicable	0	0	0	0	0	0	0	0	0		0	0	0	0	0	0	0	0	0	0		0	NSP	NSP	NSP	0	non applicable		0				0	non applicable	non applicable
627	Bafia	2	3	2	58	2	2	4	40	0	non applicable		non applicable	0	0	0	0	0	0	0	0	0		0	0	0	0	0	0	0	0	0	0		0	NSP	NSP	NSP	0	non applicable		0				0	non applicable	non applicable
1091	Bafia	2	3	2	45	2	2	4	26	1	Les D.C		NSP	0	0	1	0	0	0	0	0	0		2	0	1	0	0	0	0	0	0	0		1	CECITE	LESIONS DE LA PEAU	NSP	2	Je ne sais pas		0				0	Oui	Mectizan/ivermectine
617	Bafia	1	4	1	18	1	2	2	15	1	L'école		NSP	0	1	0	0	0	1	0	0	0		0	0	1	0	0	0	1	0	0	0		2	FIEVRE JAUNE	NSP	NSP	0	Autre agent causal	MOUCHE TSE TSE	0				0	Oui	Mectizan et médicaments traditionnels
655	Bafia	1	5	2	69	4	1	4	40	1	Médecin/infirmier		NSP	0	0	1	0	0	0	0	0	0		2	1	1	1	0	1	0	0	0	0		4	CECITE	NSP	NSP	1	Je ne sais pas		0				0	Oui	Mectizan/ivermectine
663	Bafia	2	6	2	48	2	1	4	23	1	Les D.C		LES FILAIRES	2	0	1	0	0	0	0	0	0		2	1	1	1	1	1	0	0	0	0		5	NSP	NSP	NSP	0	Je ne sais pas		0				0	Oui	Mectizan/ivermectine
885	Bafia	1	3	2	48	4	3	2	48	0	non applicable		non applicable	0	0	0	0	0	0	0	0	0		0	0	0	0	0	0	0	0	0	0		0	NSP	NSP	NSP	0	non applicable		0				0	non applicable	non applicable
980	Bafia	2	2	2	27	1	1	4	27	0	non applicable		non applicable	0	0	0	0	0	0	0	0	0		0	0	0	0	0	0	0	0	0	0		0	NSP	NSP	NSP	0	non applicable		0				0	non applicable	non applicable
1256	Bafia	1	4	2	54	2	2	2	36	0	non applicable		non applicable	0	0	0	0	0	0	0	0	0		0	0	0	0	0	0	0	0	0	0		0	NSP	NSP	NSP	0	non applicable		0				0	non applicable	non applicable
1032	Bafia	1	2	7	34	2	1	4	34	1	Le chef du quartier/village		MALADIE PEAU	1	0	0	1	0	0	0	0	0		0	0	1	0	0	0	0	0	0	0		1	LESIONS DE LA PEAU	NSP	NSP	1	Je ne sais pas		0				0	Oui	Autre	CONSEILS DHYGIENE
1049	Bafia	2	5	3	42	2	2	4	42	1	Médecin/infirmier		LES FILAIRES	2	0	0	0	1	0	0	0	0		0	1	1	0	0	0	0	0	0	0		2	CECITE	LESIONS DE LA PEAU	NSP	2	Je ne sais pas		0				0	Oui	Mectizan/ivermectine
1025	Bafia	2	5	7	70	2	2	4	10	1	L'école		MALADIE CECITE	2	0	1	0	0	0	0	0	0		2	0	1	0	0	0	0	0	0	0		1	CECITE	NSP	NSP	1	Je ne sais pas		0				0	Oui	Mectizan/ivermectine
1217	Bafia	2	3	2	56	2	1	4	56	1	La famille/les amis		MALADIE YEUX	1	1	0	1	1	0	0	0	0		0	1	1	0	0	0	0	0	0	1	LA PEAU NOIRCIT	2	LESIONS DE LA PEAU	NSP	NSP	1	Je ne sais pas		0				0	Oui	Mectizan/ivermectine
1267	Bafia	1	6	7	28	2	2	2	20	1	Médecin/infirmier		FILARIOSE CECITE	2	0	1	0	0	0	0	0	0		2	1	1	0	0	0	0	0	0	0		2	CECITE	CORPS GONFLE	GONGLEMENT DE LA LEVRES INFERIEURE DU SEXE DE LA FEMME	0	Onchocerca volvulus		2	NSP	NSP	NSP	0	Oui	Mectizan/ivermectine
697	Bafia	1	3	2	72	4	2	4	72	1	La famille/les amis		NSP	0	0	0	0	0	0	1	0	0		0	1	1	0	0	0	0	0	0	0		2	NSP	NSP	NSP	0	Je ne sais pas		0				0	Oui	Je ne sais pas
699	Bafia	2	4	2	45	2	4	2	28	1	Médecin/infirmier		MALADIE CAUSEE MOUT MOUT	1	0	1	0	0	0	0	0	0		2	1	1	0	0	1	0	0	0	0		3	GONFLEMENT DE LA PEAU	CECITE	NSP	1	Je ne sais pas		0				0	Non	non applicable
641	Bafia	1	3	2	46	1	1	4	46	0	non applicable		non applicable	0	0	0	0	0	0	0	0	0		0	0	0	0	0	0	0	0	0	0		0	NSP	NSP	NSP	0	non applicable		0				0	non applicable	non applicable
1010	Bafia	2	5	4	53	2	2	4	53	1	L'école		MALADIE CECITE	2	0	1	1	0	0	0	0	0		1	0	1	0	1	1	0	0	0	0		3	CECITE	GOFLEMENT DU CORPS	PARALYSIE	1	Onchocerca volvulus		2	FILAIRES	NSP	NSP	1	Oui	Mectizan/ivermectine
660	Bafia	1	2	2	20	1	1	4	1	1	Les D.C		NSP	0	0	0	1	0	0	0	0	0		0	1	1	0	0	0	0	0	0	0		2	LESIONS DE LA PEAU	NSP	NSP	1	Je ne sais pas		0				0	Oui	Mectizan/ivermectine
698	Bafia	2	5	2	49	2	2	4	11	1	La radio/télévision		MALADIE DEMANGEAISONS	1	0	0	0	0	0	1	0	0		0	0	0	0	0	0	0	0	0	1	CORPS QUI GONFLE	0	NSP	NSP	NSP	0	Je ne sais pas		0				0	Oui	Mectizan/ivermectine
845	Bafia	1	3	6	30	1	2	2	30	0	non applicable		non applicable	0	0	0	0	0	0	0	0	0		0	0	0	0	0	0	0	0	0	0		0	NSP	NSP	NSP	0	non applicable		0				0	non applicable	non applicable
648	Bafia	1	4	2	42	2	1	4	19	1	L'école		NSP	0	0	0	0	1	0	0	0	0		0	0	0	0	0	0	0	0	1	0		0	NSP	NSP	NSP	0	Je ne sais pas		0				0	Oui	Mectizan/ivermectine
866	Bafia	2	3	2	48	2	2	2	18	0	non applicable		non applicable	0	0	0	0	0	0	0	0	0		0	0	0	0	0	0	0	0	0	0		0	NSP	NSP	NSP	0	non applicable		0				0	non applicable	non applicable
1040	Bafia	2	4	7	66	2	2	4	66	1	La famille/les amis		MALADIE CECITE ET ELEPHANTIASIS	0	1	0	0	0	0	0	0	0		1	0	1	0	0	1	0	0	0	0		2	CECITE	LESIONS DE LA PEAU	ELEPHANTIASIS	2	Les filaires		1	VERS	NSP	NSP	0	Oui	Mectizan/ivermectine
877	Bafia	2	4	4	48	1	2	2	6	1	La famille/les amis		MALADIE CECITE ET PEAU	2	0	0	0	0	0	1	0	0		0	0	0	1	0	0	0	0	0	0		1	CECITE	LESIONS DE LA PEAU	NSP	2	Je ne sais pas		0				0	Oui	Mectizan/ivermectine
1041	Bafia	2	3	6	60	2	2	4	60	0	non applicable		non applicable	0	0	0	0	0	0	0	0	0		0	0	0	0	0	0	0	0	0	0		0	NSP	NSP	NSP	0	non applicable		0				0	non applicable	non applicable
666	Bafia	1	4	7	29	1	1	4	0.1	1	Médecin/infirmier		NSP	0	0	1	0	0	0	0	0	0		2	1	1	0	0	1	0	0	0	0		3	NSP	NSP	NSP	0	Je ne sais pas		0				0	Oui	Mectizan/ivermectine
1225	Bafia	2	4	1	17	1	1	4	17	1	L'école		MALADIE CAUSEE MTZ	0	0	0	0	0	0	1	0	0		0	1	1	0	0	0	0	0	0	0		2	NSP	NSP	NSP	0	Je ne sais pas		0				0	Oui	Autre	ALLER A L'HOPITAL
1003	Bafia	1	2	3	41	2	1	4	3	0	non applicable		non applicable	0	0	0	0	0	0	0	0	0		0	0	0	0	0	0	0	0	0	0		0	NSP	NSP	NSP	0	non applicable		0				0	non applicable	non applicable
981	Bafia	2	5	2	65	2	1	4	65	0	non applicable		non applicable	0	0	0	0	0	0	0	0	0		0	0	0	0	0	0	0	0	0	0		0	NSP	NSP	NSP	0	non applicable		0				0	non applicable	non applicable
985	Bafia	1	4	1	18	1	1	4	18	1	L'école		MALADIE MOUSTIQUES	0	0	0	1	1	0	0	0	0		0	1	1	0	0	0	0	0	0	0		2	BAISSE DE LA VUE	GONFLEMENT DES PEIDS ET DU CORPS	PARALYSIE	1	Des vers		1	NSP	NSP	NSP	0	Oui	Mectizan/ivermectine
635	Bafia	2	3	2	23	2	1	4	23	0	non applicable		non applicable	0	0	0	0	0	0	0	0	0		0	0	0	0	0	0	0	0	0	0		0	NSP	NSP	NSP	0	non applicable		0				0	non applicable	non applicable
696	Bafia	2	5	4	47	2	2	2	47	1	La radio/télévision		MALADIE CAUSEE MOUT MOUT	1	0	1	0	0	0	0	0	0		2	0	0	0	0	0	0	0	1	0		0	CECITE	MAL DE NERFS	nsp	1	Je ne sais pas		0				0	Oui	Mectizan/ivermectine
1080	Bafia	1	3	2	19	1	1	4	19	1	Les D.C		LES FILAIRES	2	0	1	0	0	0	0	0	0		2	0	1	0	0	0	0	0	0	0		1	DEMANGEAISONS DE LA PEAU	NSP	NSP	1	Je ne sais pas		0				0	Oui	Mectizan/ivermectine
1263	Bafia	2	5	4	26	1	2	2	26	1	La radio/télévision		MALADIE CECITE	2	0	0	0	1	0	0	0	0		0	1	1	1	0	0	0	0	0	0		3	CECITE	ELEPHANTIASIS	NSP	1	Onchocerca volvulus		2	NSP	NSP	NSP	0	Non	non applicable
1012	Bafia	2	5	2	47	2	1	4	24	1	Médecin/infirmier		MALADIE CAUSEE MOUT MOUT	1	0	1	0	0	0	0	0	0		2	1	1	1	0	1	1	0	0	0		5	CECITE	ELEPHANTIASIS	NSP	1	Onchocerca volvulus		2	FILAIRES	NSP	15 ANS	2	Oui	Mectizan/ivermectine
604	Bafia	2	4	4	25	2	2	4	25	0	non applicable		non applicable	0	0	0	0	0	0	0	0	0		0	0	0	0	0	0	0	0	0	0		0	NSP	NSP	NSP	0	non applicable		0				0	non applicable	non applicable
653	Bafia	1	4	2	27	1	1	4	15	1	Médecin/infirmier		NSP	0	1	1	1	0	0	0	0	0		1	0	1	0	0	1	0	0	0	0		2	CECITE	NSP	NSP	1	Je ne sais pas		0				0	Oui	Mectizan/ivermectine
1092	Bafia	2	5	6	38	1	1	4	38	1	L'école		MALADIE MOUCHE	1	0	0	0	0	0	0	0	1	MOUCHE TSE TSE	0	1	0	0	0	0	0	1	0	0		2	CECITE	NSP	NSP	1	Autre agent causal	MOUCHE TSE TSE	0				0	Oui	Mectizan/ivermectine
860	Bafia	1	4	2	22	2	3	2	2	1	Médecin/infirmier		NSP	0	0	0	0	0	0	1	0	0		0	0	0	0	0	0	0	0	1	0		0	NSP	NSP	NSP	0	Je ne sais pas		0				0	Ne sait pas	non applicable
607	Bafia	1	4	1	19	1	2	4	19	0	non applicable		non applicable	0	0	0	0	0	0	0	0	0		0	0	0	0	0	0	0	0	0	0		0	NSP	NSP	NSP	0	non applicable		0				0	non applicable	non applicable
652	Bafia	2	3	2	24	1	2	4	10	0	non applicable		non applicable	0	0	0	0	0	0	0	0	0		0	0	0	0	0	0	0	0	0	0		0	NSP	NSP	NSP	0	non applicable		0				0	non applicable	non applicable
707	Bafia	1	3	2	60	4	2	4	60	0	non applicable		non applicable	0	0	0	0	0	0	0	0	0		0	0	0	0	0	0	0	0	0	0		0	NSP	NSP	NSP	0	non applicable		0				0	non applicable	non applicable
1047	Bafia	2	5	7	23	1	2	2	23	1	L'école		NSP	0	0	0	0	1	0	0	0	0		0	0	1	0	0	0	0	0	0	0		1	NSP	NSP	NSP	0	Je ne sais pas		0				0	Oui	Autre	SUIVI MEDICAL
606	Bafia	2	3	2	37	2	2	4	28	0	non applicable		non applicable	0	0	0	0	0	0	0	0	0		0	0	0	0	0	0	0	0	0	0		0	NSP	NSP	NSP	0	non applicable		0				0	non applicable	non applicable
670	Bafia	1	4	2	42	4	1	4	12	1	Les D.C		NSP	0	0	1	1	0	0	0	0	0		1	0	1	1	0	1	0	0	0	0		3	LESIONS DE LA PEAU	ELEPHANTIASIS	NSP	1	Je ne sais pas		0				0	Oui	Mectizan/ivermectine
643	Bafia	2	5	4	46	2	2	4	19	1	Médecin/infirmier		MALADIE DONNE FILAIRES	1	0	0	0	0	1	0	0	0		0	1	1	0	0	0	0	0	0	0		2	CECITE	NSP	NSP	1	Je ne sais pas		0				0	Oui	Mectizan/ivermectine
881	Bafia	2	4	6	18	1	2	2	17	0	non applicable		non applicable	0	0	0	0	0	0	0	0	0		0	0	0	0	0	0	0	0	0	0		0	NSP	NSP	NSP	0	non applicable		0				0	non applicable	non applicable
591	Bafia	2	3	2	30	1	1	4	30	0	non applicable		non applicable	0	0	0	0	0	0	0	0	0		0	0	0	0	0	0	0	0	0	0		0	NSP	NSP	NSP	0	non applicable		0				0	non applicable	non applicable
1014	Bafia	1	4	6	42	2	2	4	15	1	La radio/télévision		NSP	0	0	1	1	0	0	0	0	0		1	0	1	0	0	1	0	0	0	0		2	CECITE	DEFORMATION DU CORPS	PARALYSIE	1	Je ne sais pas		0				0	Oui	Mectizan/ivermectine
693	Bafia	1	4	2	29	2	2	4	7	1	Les D.C		MALADIE, VAGUE	0	0	1	0	0	0	0	0	0		2	1	1	0	0	1	0	0	0	0		3	CECITE	NSP	NSP	1	Je ne sais pas		0				0	Oui	Mectizan/ivermectine
703	Bafia	1	5	1	20	1	2	4	10	0	non applicable		non applicable	0	0	0	0	0	0	0	0	0		0	0	0	0	0	0	0	0	0	0		0	NSP	NSP	NSP	0	non applicable		0				0	non applicable	non applicable
1230	Bafia	2	4	2	28	2	4	4	13	1	Les D.C		MALADIE ELEPHANTIASIS	0	0	1	0	0	0	0	0	0		2	1	1	0	0	0	0	0	0	0		2	LESIONS DE LA PEAU	NSP	NSP	1	Je ne sais pas		0				0	Oui	Mectizan/ivermectine
680	Bafia	2	4	2	54	2	1	4	54	1	Médecin/infirmier		MALADIE MOUCHE	1	1	0	0	0	0	0	0	0		1	1	1	0	0	1	1	0	0	0		4	GONFLEMENT DU CORPS	CECITE	NSP	1	Je ne sais pas		0				0	Oui	Autre	MTZ + ABENDAZOLE
1004	Bafia	2	2	2	71	2	1	4	71	0	non applicable		non applicable	0	0	0	0	0	0	0	0	0		0	0	0	0	0	0	0	0	0	0		0	NSP	NSP	NSP	0	non applicable		0				0	non applicable	non applicable
1006	Bafia	1	4	6	22	1	2	4	10	1	Médecin/infirmier		NSP	0	0	1	1	0	0	0	0	0		1	0	1	0	1	0	0	0	0	0		2	PARALYSIE	CECITE	NSP	1	Je ne sais pas		0				0	Non	non applicable
1111	Bafia	1	0	6	32	2	1	4	5	0	non applicable		non applicable	0	0	0	0	0	0	0	0	0		0	0	0	0	0	0	0	0	0	0		0	NSP	NSP	NSP	0	non applicable		0				0	non applicable	non applicable
638	Bafia	1	2	2	80	2	1	4	45	1	Médecin/infirmier		NSP	0	0	0	0	0	0	1	0	0		0	0	1	0	1	0	0	0	0	0		2	CECITE	NSP	NSP	1	Je ne sais pas		0				0	Non	non applicable
1201	Bafia	2	5	7	23	1	1	4	6	1	La famille/les amis		MALADIE YEUX	1	0	0	1	1	0	0	0	0		0	1	1	0	0	0	0	0	0	0		2	CECITE	NSP	NSP	1	Des vers		1	NSP	NSP	NSP	0	Oui	Mectizan/ivermectine
694	Bafia	1	4	2	57	2	2	4	56	1	Le chef du quartier/village		MALADIE DEMANGEAISONS	1	0	0	0	0	0	1	0	0		0	0	1	0	0	0	0	0	0	0		1	DEMANGEAISONS	NSP	NSP	1	Je ne sais pas		0				0	Non	non applicable
1233	Bafia	2	3	2	59	2	1	4	59	1	La famille/les amis		MALADIE DEMANGEAISONS	1	0	1	1	1	0	0	0	0		1	0	1	0	0	0	0	0	0	0		1	CECITE	NSP	NSP	1	Je ne sais pas		0				0	Oui	Mectizan/ivermectine
1015	Bafia	2	3	2	34	2	1	4	34	1	La radio/télévision		MALADIE EAU SALE	0	0	1	1	0	0	0	0	0		1	1	1	0	0	1	0	0	0	0		3	CECITE	PARALYSIE	ELEPHANTIASIS	1	Onchocerca volvulus		2	FILAIRES	NSP	15 ANS	2	Oui	Mectizan/ivermectine
689	Bafia	1	4	3	53	4	1	4	53	1	Médecin/infirmier		MALADIE YEUX ET PEAU	1	0	0	0	0	0	0	0	1	PROXIMITE EAU/COURS D'EAU	0	1	1	0	0	1	0	0	0	0		3	DEMANGEAISONS	NSP	NSP	1	Je ne sais pas		0				0	Oui	Mectizan/ivermectine
1132	Bafia	2	0	2	60	2	1	4	45	1	L'école		MALADIE, VAGUE	0	0	1	0	0	0	0	0	0		2	0	1	0	0	1	0	0	0	0		2	GONFLEMENT DE PEAU	DEMANGEAISONS DE LA PEAU	NSP	1	Je ne sais pas		0				0	Oui	Mectizan/ivermectine
1126	Bafia	2	4	4	57	2	2	4	6	1	Médecin/infirmier		MALADIE CAUSEE MOUT MOUT	1	0	1	0	0	0	0	0	0		2	0	1	0	0	0	0	0	0	0		1	CECITE	ELEPHANTIASIS	NSP	1	Les filaires		1	VER	NSP	6 MOIS	0	Oui	Mectizan/ivermectine
684	Bafia	1	4	1	18	1	1	2	7	0	non applicable		non applicable	0	0	0	0	0	0	0	0	0		0	0	0	0	0	0	0	0	0	0		0	NSP	NSP	NSP	0	non applicable		0				0	non applicable	non applicable
646	Bafia	2	5	2	56	2	1	4	56	1	La famille/les amis		MALADIE DEMANGEAISONS	1	0	0	1	0	0	0	0	0		0	0	1	0	0	0	0	0	0	0		1	LESIOSNDE LA PEAU	CECITE	NSP	2	Je ne sais pas		0				0	Oui	Mectizan/ivermectine
1074	Bafia	2	5	2	45	2	1	4	20	1	Les D.C		MALADIE SOIGNEE MTZ	2	0	0	0	0	0	1	0	0		0	0	0	0	0	0	0	0	1	0		0	NSP	NSP	NSP	0	Je ne sais pas		0	NSP	NSP	NSP	0	Ne sait pas	non applicable
1039	Bafia	2	6	2	63	2	5	4	23	1	Le chef du quartier/village		NOUS PROTEGE DE CERTAINES MALADIES	0	0	0	0	0	0	1	0	0		0	0	0	0	0	0	0	0	1	0		0	NSP	NSP	NSP	0	Je ne sais pas		0				0	Oui	Mectizan/ivermectine
1021	Bafia	2	4	2	62	2	4	4	6	1	Le chef du quartier/village		LES FILAIRES	2	0	1	0	0	0	0	0	0		2	0	1	0	0	1	0	0	0	0		2	CECITE	NSP	NSP	1	Je ne sais pas		0				0	Oui	Mectizan/ivermectine
852	Bafia	2	3	2	51	2	2	2	51	1	Les D.C		MALADIE, VAGUE	0	0	1	0	0	0	0	0	0		2	1	0	0	0	0	0	0	0	0		1	CECITE	NSP	NSP	1	Je ne sais pas		0				0	Oui	Mectizan/ivermectine
657	Bafia	1	3	2	22	2	1	4	5	0	non applicable		non applicable	0	0	0	0	0	0	0	0	0		0	0	0	0	0	0	0	0	0	0		0	NSP	NSP	NSP	0	non applicable		0				0	non applicable	non applicable
1016	Bafia	2	4	2	61	2	2	4	35	1	Médecin/infirmier		NSP	0	0	0	0	0	0	1	0	0		0	0	1	0	0	0	0	0	0	0		1	CECITE	LESIONS DE LA PEAU	NSP	2	Je ne sais pas		0				0	Oui	Mectizan/ivermectine
976	Bafia	2	4	6	59	2	1	4	59	1	Médecin/infirmier		NSP	0	0	0	0	0	0	1	0	0		0	0	0	0	0	0	0	0	1	0		0	NSP	NSP	NSP	0	Je ne sais pas		0	NSP	NSP	NSP	0	Oui	Mectizan/ivermectine
1258	Bafia	2	5	4	50	2	2	4	3	1	Médecin/infirmier		MALADIE MOUSTIQUES	0	0	1	0	0	0	0	0	0		2	0	1	0	0	0	1	0	0	1	GALE, APPARITION DES FILAIRES SUR LE GLOBE OCCULAIRE	3	CECITE	ELEPHANTIASIS	MALADIE CARDIOVASCULAIRE	1	Onchocerca volvulus		2	PARASITE	NSP	DUREE INDETERMINE	0	Oui	Mectizan/ivermectine
990	Bafia	2	4	2	45	2	2	4	45	0	non applicable		non applicable	0	0	0	0	0	0	0	0	0		0	0	0	0	0	0	0	0	0	0		0	NSP	NSP	NSP	0	non applicable		0				0	non applicable	non applicable
1053	Bafia	1	2	2	53	2	3	4	21	1	Médecin/infirmier		MALADIE YEUX	1	0	0	0	0	0	1	0	0		0	0	1	0	0	0	0	1	0	0		2	CECITE	NSP	NSP	1	Je ne sais pas		0				0	Non	non applicable
668	Bafia	2	3	2	64	4	2	4	50	1	Médecin/infirmier		MALADIE CECITE	2	0	0	1	0	0	0	0	0		0	0	1	0	0	1	0	0	0	0		2	NSP	NSP	NSP	0	Je ne sais pas		0				0	Non	non applicable
1007	Bafia	1	5	4	45	1	2	4	17	1	L'école		CECITE DES RIVIERES	3	0	1	1	0	0	0	0	0		1	1	1	1	1	0	0	0	0	0		4	CECITE	GALE	NSP	2	Je ne sais pas		0				0	Oui	Mectizan/ivermectine
1232	Bafia	2	3	2	57	2	5	4	57	1	La famille/les amis		NSP	0	0	0	0	0	0	0	0	1	LES FILAIRES	0	0	1	0	0	0	0	0	0	0		1	NSP	NSP	NSP	0	Je ne sais pas		0				0	Oui	Mectizan/ivermectine
1250	Bafia	1	2	7	25	2	2	4	1	0	non applicable		non applicable	0	0	0	0	0	0	0	0	0		0	0	0	0	0	0	0	0	0	0		0	NSP	NSP	NSP	0	non applicable		0				0	non applicable	non applicable
1112	Bafia	2	0	3	40	2	1	4	10	0	non applicable		non applicable	0	0	0	0	0	0	0	0	0		0	0	0	0	0	0	0	0	0	0		0	NSP	NSP	NSP	0	non applicable		0				0	non applicable	non applicable
1094	Bafia	2	5	1	19	1	1	4	19	0	non applicable		non applicable	0	0	0	0	0	0	0	0	0		0	0	0	0	0	0	0	0	0	0		0	NSP	NSP	NSP	0	non applicable		0				0	non applicable	non applicable
702	Bafia	1	5	2	33	2	2	2	9	1	L'école		NSP	0	0	1	0	0	0	0	0	0		2	0	1	0	0	0	0	0	0	0		1	NSP	NSP	NSP	0	Je ne sais pas		0				0	Oui	Je ne sais pas
1008	Bafia	2	6	4	45	2	2	4	3	1	L'école		MALADIE CECITE	2	0	1	1	0	0	0	0	0		1	1	1	0	0	0	0	0	0	1	IRRITATION CUTANEE	2	CECITE	FILAIRES	LESIONS DE LA PEAU	2	Je ne sais pas		0				0	Oui	Mectizan/ivermectine
1249	Bafia	2	4	5	59	2	1	4	59	1	La radio/télévision		FILARIOSE	2	0	1	0	0	0	0	0	0		2	1	0	0	0	1	0	0	0	0		2	CECITE	EPILEPSIE	ELEPHANTIASIS	2	Les filaires		1	NSP	NSP	NSP	0	Oui	Mectizan/ivermectine
673	Bafia	2	3	2	47	2	1	2	30	1	La radio/télévision		MALADIE CAUSEE MOUT MOUT	1	0	1	1	0	0	0	0	0		1	0	1	0	0	0	0	0	0	0		1	LESIONS DE LA PEAU	CECITE	VIEILLISSEMENT RAPIDE	2	Je ne sais pas		0				0	Oui	Mectizan/ivermectine
1054	Bafia	1	2	6	65	4	3	4	50	0	non applicable		non applicable	0	0	0	0	0	0	0	0	0		0	0	0	0	0	0	0	0	0	0		0	NSP	NSP	NSP	0	non applicable		0				0	non applicable	non applicable
656	Bafia	2	3	2	24	1	1	4	8	0	non applicable		non applicable	0	0	0	0	0	0	0	0	0		0	0	0	0	0	0	0	0	0	0		0	NSP	NSP	NSP	0	non applicable		0				0	non applicable	non applicable
714	Bafia	1	5	6	45	2	2	4	18	0	non applicable		non applicable	0	0	0	0	0	0	0	0	0		0	0	0	0	0	0	0	0	0	0		0	NSP	NSP	NSP	0	non applicable		0				0	non applicable	non applicable
1148	Bafia	1	4	7	51	4	2	4	51	1	Médecin/infirmier		MALADIE YEUX ET PEAU	1	0	0	0	1	0	0	0	0		0	1	1	1	1	1	1	0	0	0		6	CECITE	ELEPHANTIASIS	NSP	1	Les filaires		1	VER	NSP	NSP	0	Non	non applicable
613	Bafia	2	3	2	28	2	2	4	28	0	non applicable		non applicable	0	0	0	0	0	0	0	0	0		0	0	0	0	0	0	0	0	0	0		0	NSP	NSP	NSP	0	non applicable		0				0	non applicable	non applicable
611	Bafia	2	4	2	52	2	2	4	52	1	Médecin/infirmier		MALADIE INSECTES	0	0	0	0	0	0	0	0	1	PIQURE D'UN INSECTE	0	1	1	0	0	1	0	0	0	0		3	CECITE	PERTE DE SOMMEIL	NSP	1	Je ne sais pas		0				0	Oui	Mectizan/ivermectine
1050	Bafia	1	2	6	45	4	1	4	45	1	Le chef du quartier/village		MALADIE DEMANGEAISONS	1	0	1	0	0	0	0	0	0		2	0	1	0	0	0	0	0	0	0		1	CECITE	NSP	NSP	1	Je ne sais pas		0				0	Oui	Mectizan/ivermectine
1200	Bafia	2	3	4	44	2	1	4	44	1	L'école		MALADIE YEUX	1	1	0	1	0	0	0	0	0		0	0	1	0	0	0	0	0	0	0		1	NSP	NSP	NSP	0	Je ne sais pas		0				0	Oui	Médicaments traditionnels
999	Bafia	1	2	6	47	2	1	3	15	1	La radio/télévision		NSP	0	0	0	0	0	0	1	0	0		0	0	1	0	0	0	0	0	0	0		1	CECITE	PARALYSIE	NSP	1	Je ne sais pas		0				0	Oui	Mectizan/ivermectine
1100	Bafia	2	5	2	29	1	1	4	13	1	La famille/les amis		NSP	0	0	1	0	0	0	0	0	0		2	0	0	0	0	0	0	0	0	1	GONFLEMENT DE LA PEAU	0	MAL DYEUX	NSP	NSP	1	Je ne sais pas		0				0	Oui	Mectizan/ivermectine
672	Bafia	1	3	2	34	2	1	4	10	1	Les D.C		MALADIE PEAU	1	1	1	1	0	0	0	0	0		1	1	1	0	1	0	0	0	0	0		3	NSP	NSP	NSP	0	Je ne sais pas		0				0	Oui	Mectizan/ivermectine
1046	Bafia	1	4	3	38	2	2	4	38	1	Les D.C		MALADIE MOUSTIQUES	0	0	1	0	1	0	0	0	0		1	1	1	0	0	0	1	0	0	0		3	DECES	CECITE	NSP	1	Les filaires		1	NSP	NSP	ENTRE 90 ET 120 ANS	0	Oui	Mectizan/ivermectine
639	Bafia	1	3	2	60	4	1	4	0.1	1	La famille/les amis		NSP	0	0	0	0	0	0	1	0	0		0	0	1	0	0	1	0	0	0	0		2	NSP	NSP	NSP	0	Je ne sais pas		0				0	Non	non applicable
1073	Bafia	2	6	5	27	1	1	3	10	1	L'école		MALADIE ONCHOCERCA	3	0	1	0	0	0	0	0	0		2	0	1	0	0	0	0	1	0	0		2	NSP	NSP	NSP	0	Onchocerca volvulus		2	MICROFILAIRES	NSP	NSP	1	Oui	Mectizan/ivermectine
1031	Bafia	1	4	7	22	2	2	4	22	1	La radio/télévision		MALFORMATION	0	0	0	0	0	0	1	0	0		0	0	0	0	0	0	0	0	1	0		0	DEFORMATION DU CORPS	NSP	NSP	0	Je ne sais pas		0				0	Non	non applicable
701	Bafia	1	4	7	32	1	1	4	28	1	Médecin/infirmier		MALADIE CAUSEE MOUT MOUT	1	0	1	0	0	0	0	0	0		2	1	1	1	0	0	0	0	0	0		3	ELEPHANTIASIS	CECITE	NSP	1	Je ne sais pas		0				0	Oui	Autre	MTZ + ABENDAZOLE
978	Bafia	2	3	2	41	2	1	4	41	1	Médecin/infirmier		MALADIE CECITE	2	0	0	0	0	0	1	0	0		0	0	1	0	0	0	0	0	0	0		1	NSP	NSP	NSP	0	Je ne sais pas		0	NSP	NSP	NSP	0	Oui	Mectizan/ivermectine
1113	Bafia	1	1	2	37	2	4	4	35	1	L'école		MALADIE, VAGUE	0	1	0	1	0	0	0	0	0		0	0	1	0	0	1	0	0	0	0		2	GALE	DEMANGEAISONS	NSP	2	Je ne sais pas		0				0	Oui	Mectizan/ivermectine
1205	Bafia	1	4	6	50	2	1	4	8	1	La radio/télévision		MALADIE EAU SALE	0	0	0	1	0	0	0	0	0		0	0	1	0	0	0	0	0	0	0		1	MAL DES YEUX	NSP	NSP	0	Des vers		1	NSP	NSP	NSP	0	Oui	Mectizan/ivermectine
1153	Bafia	1	5	1	25	2	4	4	25	0	non applicable		non applicable	0	0	0	0	0	0	0	0	0		0	0	0	0	0	0	0	0	0	0		0	NSP	NSP	NSP	0	non applicable		0				0	non applicable	non applicable
669	Bafia	1	4	2	50	2	1	4	25	1	La radio/télévision		MALADIE CAUSEE MOUT MOUT	1	0	1	0	0	0	0	0	0		2	1	1	1	0	1	0	0	0	0		4	PALUDISME	CECITE	NSP	1	Je ne sais pas		0				0	Oui	Mectizan/ivermectine
1085	Bafia	1	5	2	44	2	3	3	8	1	La famille/les amis		MALADIE, VAGUE	0	0	0	1	1	0	0	0	0		0	0	1	0	0	0	0	0	0	0		1	CECITE	CONDAMNE LA PEAU	NSP	2	Je ne sais pas		0				0	Oui	Mectizan/ivermectine
1077	Bafia	1	3	2	27	2	2	4	1	0	non applicable		non applicable	0	0	0	0	0	0	0	0	0		0	0	0	0	0	0	0	0	0	0		0	NSP	NSP	NSP	0	non applicable		0				0	non applicable	non applicable
599	Bafia	2	4	2	36	2	4	4	16	0	non applicable		non applicable	0	0	0	0	0	0	0	0	0		0	0	0	0	0	0	0	0	0	0		0	NSP	NSP	NSP	0	non applicable		0				0	non applicable	non applicable
1239	Bafia	1	5	7	25	2	2	1	25	1	Médecin/infirmier		NSP	0	0	0	0	0	0	1	0	0		0	0	1	1	0	0	0	0	0	0		2	NSP	NSP	NSP	0	Je ne sais pas		0				0	Oui	Mectizan et médicaments traditionnels
1042	Bafia	1	5	2	50	2	2	4	20	1	Le chef du quartier/village		MALADIE CECITE ET PEAU	2	0	0	0	1	0	0	0	1	PROXIMITE EAU/COURS D'EAU	0	0	1	0	0	1	0	0	0	0		2	DEMANGEAISONS DE LA PEAU	CECITE	NSP	2	Je ne sais pas		0				0	Oui	Mectizan/ivermectine
1240	Bafia	2	5	6	31	1	4	5	5	1	Des affiches		NSP	0	0	0	0	0	0	1	0	0		0	0	0	0	0	0	0	0	1	0		0	NSP	NSP	NSP	0	Je ne sais pas		0				0	Oui	Mectizan/ivermectine
1104	Bafia	2	6	5	34	1	1	4	1	1	L'école		VER DE GUINEE	0	0	0	1	0	0	0	0	0		0	0	0	0	0	0	0	0	0	1	PLANTE DE PIEDS	0	DEMANGEAISONS	NSP	NSP	1	Je ne sais pas		0				0	Oui	Autre	HYGIENE
695	Bafia	1	3	2	50	2	3	4	25	1	Le chef du quartier/village		MALADIE BOUTONS	1	0	0	0	0	0	1	0	0		0	0	1	0	0	1	0	0	0	0		2	FAIBLE VISION	NSP	NSP	1	Je ne sais pas		0				0	Oui	Mectizan/ivermectine
862	Bafia	1	3	3	46	2	4	2	46	0	non applicable		non applicable	0	0	0	0	0	0	0	0	0		0	0	0	0	0	0	0	0	0	0		0	NSP	NSP	NSP	0	non applicable		0				0	non applicable	non applicable
614	Bafia	2	3	2	64	2	2	4	40	0	non applicable		non applicable	0	0	0	0	0	0	0	0	0		0	0	0	0	0	0	0	0	0	0		0	NSP	NSP	NSP	0	non applicable		0				0	non applicable	non applicable
687	Bafia	2	3	2	49	2	4	2	49	1	Médecin/infirmier		MALADIE CECITE	2	0	0	1	0	0	0	0	0		0	0	1	0	0	1	1	0	0	1	PIEDS ROUGES	3	CECITE	DEMANGEAISONS	NSP	2	Je ne sais pas		0				0	Non	non applicable
1064	Bafia	1	3	2	29	2	2	4	20	0	non applicable		non applicable	0	0	0	0	0	0	0	0	0		0	0	0	0	0	0	0	0	0	0		0	NSP	NSP	NSP	0	non applicable		0				0	non applicable	non applicable
681	Bafia	2	4	2	32	2	1	2	32	1	Les D.C		MALADIE INSECTES	0	0	0	1	0	0	0	0	0		0	0	1	0	0	1	0	0	0	0		2	DEMANGEAISONS	PALUDISME	CEICITE	1	Je ne sais pas		0				0	Oui	Autre	MEDI TRADI + MEDI MODERNE
1260	Bafia	1	5	4	53	4	1	2	15	1	Médecin/infirmier		LES FILAIRES	2	0	1	0	0	0	0	0	0		2	1	1	1	0	0	0	0	0	0		3	CECITE	GALE	DEMANGEAISONS	3	Onchocerca volvulus		2	PARASITE	NSP	NSP	0	Non	non applicable
1062	Bafia	1	3	2	24	2	2	2	10	1	L'école		MALADIE PEAU	1	0	0	0	1	0	0	0	0		0	0	1	0	0	0	0	0	0	0		1	BOUTONS SUR LA PEAU	NSP	NSP	0	Je ne sais pas		0				0	Oui	Mectizan/ivermectine
661	Bafia	2	3	2	27	2	1	4	7	1	Médecin/infirmier		MALADIE INSECTES	0	1	1	0	1	0	0	0	0		1	1	1	0	0	0	0	0	0	0		2	ELEPHANTIASIS	NSP	NSP	0	Je ne sais pas		0				0	Oui	Mectizan/ivermectine
1028	Bafia	2	2	2	29	1	1	4	6	0	non applicable		non applicable	0	0	0	0	0	0	0	0	0		0	0	0	0	0	0	0	0	0	0		0	NSP	NSP	NSP	0	non applicable		0				0	non applicable	non applicable
1055	Bafia	1	2	6	54	4	1	4	54	0	non applicable		non applicable	0	0	0	0	0	0	0	0	0		0	0	0	0	0	0	0	0	0	0		0	NSP	NSP	NSP	0	non applicable		0				0	non applicable	non applicable
1130	Bafia	2	0	4	60	2	4	4	10	1	La radio/télévision		NSP	0	0	1	0	0	0	0	0	0		2	0	1	0	0	1	0	0	0	0		2	DEMANGEAISONS	GONFLEMENT DE PEAU	NSP	1	Autre agent causal	MOUT MOUT	0				0	Oui	Mectizan et médicaments traditionnels
1120	Bafia	2	0	2	70	2	1	4	70	1	La radio/télévision		NSP	0	0	0	0	0	0	1	0	0		0	0	0	0	0	1	0	0	0	0		1	DEMANGEAISONS	MAL DYEUX	NSP	2	Les filaires		1	NSP	NSP	NSP	0	Oui	Mectizan/ivermectine
1218	Bafia	2	4	2	57	2	1	2	8	1	La famille/les amis		MALADIE MOUSTIQUES	0	0	0	1	1	0	0	0	1	PROXIMITE EAU/COURS D'EAU	0	1	1	0	0	0	0	0	0	0		2	NSP	NSP	NSP	0	Je ne sais pas		0				0	Oui	Mectizan/ivermectine
623	Bafia	2	3	2	78	2	1	4	39	0	non applicable		non applicable	0	0	0	0	0	0	0	0	0		0	0	0	0	0	0	0	0	0	0		0	NSP	NSP	NSP	0	non applicable		0				0	non applicable	non applicable
1248	Bafia	1	3	2	31	2	1	2	13	0	non applicable		non applicable	0	0	0	0	0	0	0	0	0		0	0	0	0	0	0	0	0	0	0		0	NSP	NSP	NSP	0	non applicable		0				0	non applicable	non applicable
1145	Bafia	2	6	5	72	2	2	4	25	1	Autre	CONSTAT SUR LES LIEUX	MALADIE YEUX	1	0	1	0	0	0	0	0	0		2	1	1	1	1	1	1	0	0	0		6	CECITE	NSP	NSP	1	Les filaires		1	VER	NSP	NSP	0	Oui	Mectizan/ivermectine
625	Bafia	1	3	2	45	4	4	4	31	0	non applicable		non applicable	0	0	0	0	0	0	0	0	0		0	0	0	0	0	0	0	0	0	0		0	NSP	NSP	NSP	0	non applicable		0				0	non applicable	non applicable
626	Bafia	2	4	3	30	2	1	4	30	1	Médecin/infirmier		MALADIE YEUX	1	0	1	0	0	0	0	0	0		2	0	1	0	0	1	1	0	0	0		3	CECITE	PARALYSIE	MORT	1	Les filaires		1				0	Oui	Mectizan/ivermectine
711	Bafia	1	4	2	52	2	2	4	52	1	Médecin/infirmier		MALADIE YEUX ET PEAU	1	0	1	0	0	0	0	0	0		2	0	1	0	0	1	0	0	0	0		2	TOUTE LA VIE	DEMANGEAISONS	NSP	1	Je ne sais pas		0				0	Oui	Mectizan/ivermectine
1245	Bafia	1	4	7	21	2	2	2	21	1	L'école		NSP	0	0	1	0	0	0	0	0	0		2	1	1	1	0	0	0	0	0	0		3	NSP	NSP	NSP	0	Les filaires		1	NSP	NSP	NSP	0	Oui	Mectizan/ivermectine
665	Bafia	1	3	2	47	2	1	4	27	1	L'école		MALADIE DEMANGEAISONS	1	0	1	1	0	0	0	0	0		1	1	1	0	0	1	0	0	0	0		3	NSP	NSP	NSP	0	Les filaires		1				0	Oui	Mectizan/ivermectine
1060	Bafia	2	3	2	65	2	4	4	55	1	La famille/les amis		MALADIE CAUSEE MOUT MOUT	1	0	1	0	0	0	0	0	0		2	0	1	0	0	0	0	0	0	0		1	CECITE	NSP	NSP	1	Je ne sais pas		0				0	Oui	Mectizan/ivermectine
634	Bafia	1	3	2	27	2	1	4	10	1	Médecin/infirmier		NSP	0	0	0	0	0	0	1	0	0		0	0	1	0	0	0	0	0	0	0		1	NSP	NSP	NSP	0	Je ne sais pas		0				0	Oui	Mectizan/ivermectine
1101	Bafia	2	3	2	57	2	1	4	57	1	Autre	ne se souvient plus	MALADIE LIEE EAU	1	0	1	0	0	0	0	0	0		2	0	0	0	0	0	0	0	0	1	PRESENCE DE MICROBES DANS LE CORPS	0	CECITE	NSP	NSP	1	Je ne sais pas		0				0	Oui	Mectizan/ivermectine
1147	Bafia	2	6	4	63	2	4	2	7	1	Médecin/infirmier		MALADIE YEUX	1	0	1	0	0	0	0	0	0		2	1	1	0	0	0	0	1	0	0		3	CECITE	FLEAU ECONOMIQUE	NSP	2	Onchocerca volvulus		2	NSP	NSP	NSP	0	Non	non applicable
1253	Bafia	1	4	3	23	2	1	3	6	0	non applicable		non applicable	0	0	0	0	0	0	0	0	0		0	0	0	0	0	0	0	0	0	0		0	NSP	NSP	NSP	0	non applicable		0				0	non applicable	non applicable
1002	Bafia	1	3	1	19	1	2	4	2	0	non applicable		non applicable	0	0	0	0	0	0	0	0	0		0	0	0	0	0	0	0	0	0	0		0	NSP	NSP	NSP	0	non applicable		0				0	non applicable	non applicable
676	Bafia	2	4	2	52	2	1	2	52	1	Médecin/infirmier		MALADIE TRANSMISE MOUT MOUT	3	0	1	0	1	0	0	0	0		1	0	1	0	0	0	0	0	0	0		1	CECITE	ELEPHANTIASIS	NSP	1	Je ne sais pas		0				0	Oui	Mectizan/ivermectine
987	Bafia	1	2	6	53	2	1	4	20	0	non applicable		non applicable	0	0	0	0	0	0	0	0	0		0	0	0	0	0	0	0	0	0	0		0	NSP	NSP	NSP	0	non applicable		0				0	non applicable	non applicable
861	Bafia	2	4	3	39	2	3	2	5	1	La famille/les amis		FILARIOSE	2	0	0	0	0	0	1	0	0		0	0	0	0	0	0	0	0	1	0		0	NSP	NSP	NSP	0	Je ne sais pas		0				0	Ne sait pas	non applicable
645	Bafia	1	3	2	26	2	1	4	14	0	non applicable		non applicable	0	0	0	0	0	0	0	0	0		0	0	0	0	0	0	0	0	0	0		0	NSP	NSP	NSP	0	non applicable		0				0	non applicable	non applicable
675	Bafia	2	4	2	37	2	4	2	37	1	La famille/les amis		MALADIE DONNE FILAIRES	1	0	1	0	0	0	0	0	0		2	1	1	0	0	0	0	0	0	0		2	DEMANGEAISONS	CECITE	NSP	2	Je ne sais pas		0				0	Oui	Mectizan/ivermectine
1018	Bafia	2	2	6	35	2	2	4	35	0	non applicable		non applicable	0	0	0	0	0	0	0	0	0		0	0	0	0	0	0	0	0	0	0		0	NSP	NSP	NSP	0	non applicable		0				0	non applicable	non applicable
1027	Bafia	1	2	2	38	1	2	4	38	1	Le chef du quartier/village		NSP	0	0	0	0	0	0	0	0	1	VOIE SEXUELLE	0	0	0	0	0	0	0	0	1	0		0	STERILITE	NSP	NSP	0	Je ne sais pas		0	NSP	NSP	NSP	0	Non	non applicable
1065	Bafia	2	5	1	36	1	2	4	1	1	La famille/les amis		MALADIE DEMANGEAISONS	1	0	0	0	0	0	1	0	0		0	0	1	0	0	0	0	0	0	0		1	LESIONS DE LA PEAU	CECITE	NSP	2	Je ne sais pas		0			0	0	Oui	Mectizan/ivermectine
1221	Bafia	2	5	6	34	2	5	2	15	1	La famille/les amis		MALADIE YEUX	1	0	0	0	0	0	0	1	0		0	1	1	0	0	0	0	1	0	0		3	CECITE	NSP	NSP	1	Je ne sais pas		0				0	Oui	Mectizan/ivermectine
1259	Bafia	2	0	1	24	1	1	4	3	0	non applicable		non applicable	0	0	0	0	0	0	0	0	0		0	0	0	0	0	0	0	0	0	0		0	NSP	NSP	NSP	0	non applicable		0				0	non applicable	non applicable
593	Bafia	1	3	2	50	4	1	4	50	1	Médecin/infirmier		NSP	0	0	0	0	0	0	1	0	0		0	1	1	0	0	0	0	0	0	0		2	BLESSURES	NSP	NSP	0	Je ne sais pas		0				0	Oui	Mectizan/ivermectine
1051	Bafia	2	5	5	28	2	1	4	7	1	L'école		NSP	0	0	0	0	0	0	1	0	0		0	0	0	0	0	0	0	0	1	0		0	NSP	NSP	NSP	0	Je ne sais pas		0				0	Oui	Je ne sais pas
998	Bafia	2	4	3	30	2	2	3	9	0	non applicable		non applicable	0	0	0	0	0	0	0	0	0		0	0	0	0	0	0	0	0	0	0		0	NSP	NSP	NSP	0	non applicable		0				0	non applicable	non applicable
1135	Bafia	2	2	2	69	2	2	4	40	1	La radio/télévision		MALADIE, VAGUE	0	0	1	0	1	0	0	0	0		1	0	1	0	0	1	0	0	0	0		2	DEMANGEAISONS	GONFLEMENT DE LA PEAU	NSP	1	Les filaires		1	NSP	NSP	NSP	0	Oui	Mectizan/ivermectine
1011	Bafia	2	5	1	19	1	2	4	2	0	non applicable		non applicable	0	0	0	0	0	0	0	0	0		0	0	0	0	0	0	0	0	0	0		0	NSP	NSP	NSP	0	non applicable		0				0	non applicable	non applicable
1103	Bafia	2	5	1	28	1	2	2	5	1	L'école		NSP	0	0	0	0	0	0	1	0	0		0	0	0	0	0	0	0	0	1	0		0	NSP	NSP	NSP	0	Je ne sais pas		0				0	Oui	Médicaments traditionnels
1093	Bafia	1	5	1	19	1	1	4	3	0	non applicable		non applicable	0	0	0	0	0	0	0	0	0		0	0	0	0	0	0	0	0	0	0		0	NSP	NSP	NSP	0	non applicable		0				0	non applicable	non applicable
608	Bafia	1	5	2	30	2	4	4	5	1	Les D.C		MALADIE PEAU	1	0	0	0	0	0	1	0	0		0	0	1	1	0	0	0	0	0	0		2	NSP	NSP	PRISE DE POIDS	0	Je ne sais pas		0				0	Oui	Mectizan/ivermectine
704	Bafia	2	5	6	47	2	1	4	19	1	L'école		MALADIE CAUSEE MOUT MOUT	1	0	1	0	0	0	0	0	0		2	0	1	0	0	1	0	0	0	0		2	CECITE	GONFLEMENT DU CORPS	NSP	1	Onchocerca volvulus		2	LARVES	NSP	INDETERMINE	0	Oui	Mectizan/ivermectine
622	Bafia	1	5	1	22	1	1	2	3	1	L'école		NSP	0	0	1	0	0	0	0	0	0		2	1	1	0	0	1	0	0	0	0		3	ELEPHANTIASIS	HYDROCELE	CECITE	1	Onchocerca volvulus		2	VERS	NSP	15 ANS	1	Oui	Mectizan/ivermectine
692	Bafia	1	6	6	25	2	2	2	25	1	L'école		CECITE DES RIVIERES	3	1	0	0	0	0	0	0	0		1	0	0	1	1	0	0	0	0	0		2	NSP	NSP	NSP	0	Je ne sais pas		0				0	Non	non applicable
855	Bafia	2	2	2	73	2	2	2	73	0	non applicable		non applicable	0	0	0	0	0	0	0	0	0		0	0	0	0	0	0	0	0	0	0		0	NSP	NSP	NSP	0	non applicable		0				0	non applicable	non applicable
1133	Bafia	1	4	6	28	1	4	4	28	0	non applicable		non applicable	0	0	0	0	0	0	0	0	0		0	0	0	0	0	0	0	0	0	0		0	NSP	NSP	NSP	0	non applicable		0				0	non applicable	non applicable
1043	Bafia	2	2	7	78	2	2	4	78	0	non applicable		non applicable	0	0	0	0	0	0	0	0	0		0	0	0	0	0	0	0	0	0	0		0	NSP	NSP	NSP	0	non applicable		0				0	non applicable	non applicable
1140	Bafia	1	0	2	35	2	2	4	35	0	non applicable		non applicable	0	0	0	0	0	0	0	0	0		0	0	0	0	0	0	0	0	0	0		0	NSP	NSP	NSP	0	non applicable		0				0	non applicable	non applicable
1013	Bafia	1	3	2	34	1	2	4	20	0	non applicable		non applicable	0	0	0	0	0	0	0	0	0		0	0	0	0	0	0	0	0	0	0		0	NSP	NSP	NSP	0	non applicable		0				0	non applicable	non applicable
993	Bafia	2	2	2	85	4	1	4	20	0	non applicable		non applicable	0	0	0	0	0	0	0	0	0		0	0	0	0	0	0	0	0	0	0		0	NSP	NSP	NSP	0	non applicable		0				0	non applicable	non applicable
876	Bafia	2	4	7	74	2	2	2	74	1	La famille/les amis		MALADIE PEAU	1	0	0	0	0	0	0	0	1	HEREDITAIRE	0	0	1	0	0	0	0	0	0	0		1	CECITE	NSP	NSP	1	Je ne sais pas		0				0	Ne sait pas	non applicable
1211	Bafia	1	4	6	19	1	1	4	2	1	Autre	ne se souvient plus	MALADIE BOUTONS	1	0	0	0	1	0	0	0	0		0	0	0	0	0	0	0	0	0	1	CA ME BRULE LE VISAGE	0	NSP	NSP	NSP	0	Je ne sais pas		0				0	Oui	Autre	MEDICAMENTS LIQUIDES
1265	Bafia	2	3	6	46	2	1	4	4	0	non applicable		non applicable	0	0	0	0	0	0	0	0	0		0	0	0	0	0	0	0	0	0	0		0	NSP	NSP	NSP	0	non applicable		0				0	non applicable	non applicable
1235	Bafia	1	2	7	62	4	1	4	62	1	La famille/les amis		MALADIE BOUTONS	1	0	0	0	0	0	1	0	0		0	1	1	0	0	0	0	0	0	0		2	CA PEUT TUER L'ENFANT DANS LES VENTRE	NSP	NSP	0	Je ne sais pas		0				0	Oui	Mectizan et médicaments traditionnels
1262	Bafia	2	2	2	60	2	3	2	34	1	Médecin/infirmier		NSP	0	0	1	0	0	0	0	0	0		2	1	1	1	0	0	0	0	0	0		3	CECITE	ELEPHANTIASIS	GALE	2	Je ne sais pas		0				0	Non	non applicable
1069	Bafia	2	5	2	21	1	2	4	20	1	L'école		MALADIE SOIGNEE MTZ	2	0	0	0	0	0	1	0	0		0	0	1	0	0	1	0	0	0	0		2	CECITE	NSP	NSP	1	Je ne sais pas		0				0	Oui	Mectizan/ivermectine
1099	Bafia	1	3	1	20	2	1	4	2	1	L'école		MALADIE, VAGUE	0	0	0	0	0	0	1	0	0		0	0	0	0	0	0	0	0	1	0		0	NSP	NSP	NSP	0	Je ne sais pas		0				0	Oui	Mectizan/ivermectine
1131	Bafia	2	1	2	51	2	4	4	51	0	non applicable		non applicable	0	0	0	0	0	0	0	0	0		0	0	0	0	0	0	0	0	0	0		0	NSP	NSP	NSP	0	non applicable		0				0	non applicable	non applicable
637	Bafia	1	4	2	18	2	1	4	1	0	non applicable		non applicable	0	0	0	0	0	0	0	0	0		0	0	0	0	0	0	0	0	0	0		0	NSP	NSP	NSP	0	non applicable		0				0	non applicable	non applicable
1110	Bafia	2	0	2	80	2	4	4	80	0	non applicable		non applicable	0	0	0	0	0	0	0	0	0		0	0	0	0	0	0	0	0	0	0		0	NSP	NSP	NSP	0	non applicable		0				0	non applicable	non applicable
1150	Bafia	1	4	7	52	2	3	2	15	1	La radio/télévision		NSP	0	0	1	0	0	0	0	0	0		2	1	1	1	0	0	0	0	0	0		3	CECITE	LESIONS DE LA PEAU	NSP	2	Onchocerca volvulus		2	NSP	NSP	NSP	0	Oui	Mectizan/ivermectine
1212	Bafia	2	4	1	15	1	1	4	2	1	L'école		MALADIE BOUTONS	1	1	0	0	0	0	0	0	0		1	1	1	0	0	0	0	0	0	0		2	PETITE BLESSURE	NSP	NSP	0	Je ne sais pas		0				0	Oui	Mectizan/ivermectine
1213	Bafia	1	4	1	25	2	1	4	3	1	La famille/les amis		MALADIE DEMANGEAISONS	1	0	1	0	0	0	0	0	0		2	0	1	0	0	0	0	0	0	0		1	CECITE	NSP	NSP	1	Je ne sais pas		0				0	Oui	Mectizan/ivermectine
1199	Bafia	1	4	6	49	1	2	4	8	1	Médecin/infirmier		MALADIE DEMANGEAISONS	1	0	1	1	0	0	0	0	0		1	0	1	0	0	0	0	0	0	0		1	NSP	NSP	NSP	0	Je ne sais pas		0				0	Non	non applicable
679	Bafia	1	3	2	50	2	1	4	31	1	Médecin/infirmier		MALADIE CAUSEE MOUT MOUT	1	0	1	0	0	0	0	0	0		2	0	1	0	0	0	0	0	0	0		1	GONFLEMENT DU CORPS	LESIONS DE LA PEAU	CECITE	2	Je ne sais pas		0				0	Oui	Mectizan/ivermectine
865	Bafia	1	3	2	38	2	2	2	30	0	non applicable		non applicable	0	0	0	0	0	0	0	0	0		0	0	0	0	0	0	0	0	0	0		0	NSP	NSP	NSP	0	non applicable		0				0	non applicable	non applicable
1244	Bafia	1	0	1	30	1	3	4	25	0	non applicable		non applicable	0	0	0	0	0	0	0	0	0		0	0	0	0	0	0	0	0	0	0		0	NSP	NSP	NSP	0	non applicable		0				0	non applicable	non applicable
1089	Bafia	2	2	2	70	3	2	4	28	1	Autre	ne se souvient plus	NSP	0	0	0	0	0	0	1	0	0		0	0	0	0	0	0	0	0	1	0		0	NSP	NSP	NSP	0	Je ne sais pas		0				0	Ne sait pas	non applicable
1124	Bafia	2	4	1	18	1	2	4	5	0	non applicable		non applicable	0	0	0	0	0	0	0	0	0		0	0	0	0	0	0	0	0	0	0		0	NSP	NSP	NSP	0	non applicable		0				0	non applicable	non applicable
1114	Bafia	2	5	1	24	1	3	4	2	1	L'école		MALADIE MOUSTIQUES	0	0	1	0	0	0	0	0	0		2	1	1	0	0	0	0	0	0	0		2	CECITE	NSP	NSP	1	Je ne sais pas		0				0	Oui	Mectizan/ivermectine
1127	Bafia	1	2	2	51	1	2	4	51	0	non applicable		non applicable	0	0	0	0	0	0	0	0	0		0	0	0	0	0	0	0	0	0	0		0	NSP	NSP	NSP	0	non applicable		0				0	non applicable	non applicable
1269	Bafia	2	5	1	18	1	1	4	3	0	non applicable		non applicable	0	0	0	0	0	0	0	0	0		0	0	0	0	0	0	0	0	0	0		0	NSP	NSP	NSP	0	non applicable		0				0	non applicable	non applicable
1035	Bafia	1	4	2	41	2	2	4	17	1	Le chef du quartier/village		MALADIE YEUX	1	0	1	0	0	0	0	0	0		2	0	0	0	0	1	0	0	0	0		1	CECITE	NSP	NSP	1	Je ne sais pas		0				0	Oui	Mectizan/ivermectine
1118	Bafia	2	4	6	27	2	1	4	13	1	La radio/télévision		NSP	0	0	1	0	0	0	0	0	0		2	1	1	0	0	0	0	0	0	0		2	DEMANGEAISONS	MAL DYEUX	NSP	2	Je ne sais pas		0				0	Oui	Mectizan/ivermectine
631	Bafia	2	3	2	39	1	5	4	14	1	Médecin/infirmier		NSP	0	0	1	1	0	0	0	0	0		1	1	1	0	0	1	0	0	0	0		3	CECITE	ELEPHANTIASIS	NSP	1	Je ne sais pas		0				0	Oui	Mectizan/ivermectine
683	Bafia	1	0	2	35	1	1	4	35	0	non applicable		non applicable	0	0	0	0	0	0	0	0	0		0	0	0	0	0	0	0	0	0	0		0	NSP	NSP	NSP	0	non applicable		0				0	non applicable	non applicable
1198	Bafia	2	5	4	45	2	1	4	45	1	L'école		MALADIE CECITE	2	0	0	1	1	0	0	0	0		0	1	1	0	0	0	0	0	0	0		2	CECITE	NSP	NSP	1	Je ne sais pas		0				0	Oui	Mectizan/ivermectine
1083	Bafia	2	3	2	32	2	1	4	32	1	L'école		MALADIE PEAU	1	0	1	0	1	0	0	0	0		1	0	1	1	0	0	0	0	0	0		2	CECITE	LESIONS DE LA PEAU	NSP	2	Je ne sais pas		0				0	Oui	Mectizan/ivermectine
1216	Bafia	1	5	1	24	1	1	4	4	1	L'école		MALADIE BOUTONS	1	0	0	0	0	0	1	0	0		0	1	0	0	0	0	0	0	0	1	AMAIGRISSEMNT	1	NSP	NSP	NSP	0	Je ne sais pas		0				0	Oui	Mectizan/ivermectine
1247	Bafia	1	0	3	19	2	4	1	2	0	non applicable		non applicable	0	0	0	0	0	0	0	0	0		0	0	0	0	0	0	0	0	0	0		0	NSP	NSP	NSP	0	non applicable		0				0	non applicable	non applicable
1078	Bafia	2	5	4	48	1	1	4	6	1	L'école		MALADIE, VAGUE	0	0	1	0	0	0	0	0	0		2	1	0	1	0	0	0	0	0	0		2	BAISSE DE LA VUE	LESIONS DE LA PEAU	NSP	2	Autre agent causal	SIMULIE	0				0	Oui	Mectizan/ivermectine
1029	Bafia	1	2	6	25	1	1	4	5	0	non applicable		non applicable	0	0	0	0	0	0	0	0	0		0	0	0	0	0	0	0	0	0	0		0	NSP	NSP	NSP	0	non applicable		0				0	non applicable	non applicable
1229	Bafia	2	0	7	86	2	1	4	50	1	Autre	MOI MÊME J'EN SOUFFRE	MALADIE YEUX	1	0	0	0	0	0	1	0	0		0	1	1	0	0	1	0	0	0	0		3	CECITE	NSP	NSP	1	Des vers		1	VERS	VERS	TOUTE LA VIE DE L'HOMME	1	Oui	Mectizan/ivermectine
1241	Bafia	1	0	7	75	4	4	4	55	0	non applicable		non applicable	0	0	0	0	0	0	0	0	0		0	0	0	0	0	0	0	0	0	0		0	NSP	NSP	NSP	0	non applicable		0				0	non applicable	non applicable
628	Bafia	1	1	6	32	3	4	4	32	0	non applicable		non applicable	0	0	0	0	0	0	0	0	0		0	0	0	0	0	0	0	0	0	0		0	NSP	NSP	NSP	0	non applicable		0				0	non applicable	non applicable
621	Bafia	1	5	4	48	4	2	4	3	1	Médecin/infirmier		MALADIE YEUX	1	0	1	0	0	0	0	0	0		2	0	1	0	0	1	1	0	0	0		3	PARALYSIE DU CORPS	MORT	NSP	0	Je ne sais pas		0				0	Oui	Mectizan/ivermectine
1196	Bafia	1	2	2	54	4	2	4	54	1	La famille/les amis		MALADIE PEAU	1	0	1	0	0	0	0	0	0		2	1	1	0	0	1	0	0	0	0		3	CECITE	NSP	NSP	1	Je ne sais pas		0				0	Oui	Mectizan et médicaments traditionnels
616	Bafia	1	4	4	47	4	2	3	34	1	Les D.C		LES FILAIRES	2	0	1	0	0	0	0	0	0		2	0	1	0	0	1	0	0	0	0		2	CECITE	ELEPHANTIASIS	HYDROCELE	1	Je ne sais pas		0				0	Oui	Mectizan/ivermectine
1009	Bafia	2	4	2	53	2	4	4	53	1	La radio/télévision		MALADIE DONNE FILAIRES	1	0	1	0	0	0	0	0	0		2	0	1	0	0	1	0	0	0	0		2	CECITE	HYDROCELE	NSP	1	Onchocerca volvulus		2	NSP	NSP	NSP	0	Oui	Mectizan/ivermectine
1044	Bafia	2	2	6	45	2	2	4	15	0	non applicable		non applicable	0	0	0	0	0	0	0	0	0		0	0	0	0	0	0	0	0	0	0		0	NSP	NSP	NSP	0	non applicable		0				0	non applicable	non applicable
1136	Bafia	1	0	2	50	2	4	4	50	0	non applicable		non applicable	0	0	0	0	0	0	0	0	0		0	0	0	0	0	0	0	0	0	0		0	NSP	NSP	NSP	0	non applicable		0				0	non applicable	non applicable
856	Bafia	2	4	2	50	2	4	2	50	1	La famille/les amis		FILARIOSE	2	0	0	0	0	0	1	0	0		0	0	0	0	0	0	0	0	1	0		0	NSP	NSP	NSP	0	Je ne sais pas		0				0	Ne sait pas	non applicable
712	Bafia	2	6	4	40	2	2	2	0.1	1	La radio/télévision		MALADIE LIEE EAU	1	0	0	0	0	0	0	0	1	PROXIMITE EAU/COURS D'EAU	0	0	1	0	0	1	0	0	0	0		2	CECITE	NSP	NSP	1	Je ne sais pas		0				0	Oui	Mectizan/ivermectine
886	Bafia	2	3	3	37	2	4	2	10	0	non applicable		non applicable	0	0	0	0	0	0	0	0	0		0	0	0	0	0	0	0	0	0	0		0	NSP	NSP	NSP	0	non applicable		0				0	non applicable	non applicable
1024	Bafia	1	2	6	63	4	1	4	37	1	La radio/télévision		MALADIE PARALYSE	0	0	0	0	0	0	1	0	1	DE MANIERE SPONATNEE	0	0	0	0	0	0	0	0	1	0		0	NSP	NSP	NSP	0	Je ne sais pas		0	NSP	NSP	NSP	0	Oui	Médicaments traditionnels
1203	Bafia	2	4	7	59	2	1	2	8	1	La famille/les amis		MALADIE CAUSEE MOUT MOUT	1	0	1	0	0	0	0	0	0		2	1	1	0	0	0	0	0	0	0		2	NSP	NSP	NSP	0	Je ne sais pas		0				0	Oui	Mectizan/ivermectine
678	Bafia	2	4	2	23	2	1	4	23	0	non applicable		non applicable	0	0	0	0	0	0	0	0	0		0	0	0	0	0	0	0	0	0	0		0	NSP	NSP	NSP	0	non applicable		0				0	non applicable	non applicable
989	Bafia	2	3	2	53	2	1	4	23	1	La radio/télévision		MALADIE CECITE	2	0	1	1	1	0	0	0	0		1	0	1	0	0	0	0	0	0	0		1	CECITE	PARALYSIE	ELEPHANTIASIS	1	Je ne sais pas		0				0	Oui	Mectizan/ivermectine
854	Bafia	2	3	2	40	2	4	2	40	1	La radio/télévision		NSP	0	0	0	0	0	0	1	0	0		0	0	0	0	0	0	0	0	1	0		0	NSP	NSP	NSP	0	Je ne sais pas		0				0	Ne sait pas	non applicable
589	Bafia	2	4	4	69	2	2	4	69	1	Médecin/infirmier		MALADIE EAUX RAPIDES	2	0	1	1	0	0	0	0	0		1	0	1	0	0	1	0	0	0	0		2	CECITE	NSP	NSP	1	Je ne sais pas		0				0	Oui	Mectizan/ivermectine
610	Bafia	1	4	2	19	1	2	4	19	0	non applicable		non applicable	0	0	0	0	0	0	0	0	0		0	0	0	0	0	0	0	0	0	0		0	NSP	NSP	NSP	0	non applicable		0				0	non applicable	non applicable
1108	Bafia	1	6	1	27	1	1	4	27	1	L'école		NSP	0	0	0	0	0	0	1	0	0		0	0	0	0	0	0	0	0	1	0		0	NSP	NSP	NSP	0	Je ne sais pas		0				0	Oui	Médicaments traditionnels
620	Bafia	2	5	1	19	1	5	2	4	1	L'école		NSP	0	0	0	1	0	0	0	0	0		0	0	1	1	1	0	0	0	0	0		3	LESIONS DE LA PEAU	TOUBLE D'APPETIT	MORT	1	Onchocerca volvulus		2	BACTERIE	LARVE	NSP	1	Oui	Mectizan et médicaments traditionnels
874	Bafia	2	2	4	75	2	2	2	75	1	L'école		MALADIE TRANSMISE MOUT MOUT	3	1	0	0	0	0	0	0	0		1	0	0	0	0	0	0	0	0	1	OEDEMES	0	NSP	NSP	NSP	0	Des vers		1				0	Oui	Mectizan/ivermectine
853	Bafia	2	2	2	34	2	2	2	34	0	non applicable		non applicable	0	0	0	0	0	0	0	0	0		0	0	0	0	0	0	0	0	0	0		0	NSP	NSP	NSP	0	non applicable		0				0	non applicable	non applicable
595	Bafia	1	4	6	68	1	2	2	8	1	La radio/télévision		MALADIE PEAU	1	0	1	0	0	0	0	0	0		2	1	1	1	1	0	0	0	0	0		4	CECITE	LESIONS DE LAPEAU	ELEPHANTIASIS	2	Les filaires		1			15 ANS	1	Oui	Mectizan/ivermectine
667	Bafia	2	5	2	43	2	1	4	20	1	Les D.C		MALADIE, VAGUE	0	0	1	1	0	0	0	0	0		1	1	1	0	0	1	0	0	0	0		3	NSP	NSP	NSP	0	Je ne sais pas		0				0	Oui	Mectizan/ivermectine
605	Bafia	2	2	4	70	2	2	4	50	1	Les D.C		MALADIE, VAGUE	0	0	1	1	0	0	0	0	0		1	0	1	0	0	1	1	0	0	0		3	CECITE	DEMAGEAISONS	LESIONS DE LA PEAU	3	Je ne sais pas		0				0	Oui	Mectizan/ivermectine
1219	Bafia	2	5	1	25	1	1	4	25	1	L'école		MALADIE PEAU	1	0	0	1	0	0	0	0	0		0	1	1	0	0	0	0	0	0	0		2	PETITE BLESSURE	NSP	NSP	0	Je ne sais pas		0				0	Oui	Mectizan/ivermectine
640	Bafia	1	0	2	62	4	1	4	53	0	non applicable		non applicable	0	0	0	0	0	0	0	0	0		0	0	0	0	0	0	0	0	0	0		0	NSP	NSP	NSP	0	non applicable		0				0	non applicable	non applicable
1097	Bafia	1	3	2	48	1	2	4	48	1	La radio/télévision		LES FILAIRES	2	0	1	0	0	0	0	0	0		2	0	1	0	0	0	0	0	0	0		1	CECITE	NSP	NSP	1	Je ne sais pas		0				0	Oui	Mectizan/ivermectine
883	Bafia	1	0	2	60	4	1	2	30	0	non applicable		non applicable	0	0	0	0	0	0	0	0	0		0	0	0	0	0	0	0	0	0	0		0	NSP	NSP	NSP	0	non applicable		0				0	non applicable	non applicable
1001	Bafia	2	2	6	45	2	1	4	4	0	non applicable		non applicable	0	0	0	0	0	0	0	0	0		0	0	0	0	0	0	0	0	0	0		0	NSP	NSP	NSP	0	non applicable		0				0	non applicable	non applicable
847	Bafia	2	2	7	61	2	2	2	8	1	La radio/télévision		MALADIE EAU SALE	0	0	0	0	0	0	1	0	0		0	0	0	0	0	0	0	0	1	0		0	CECITE	NSP	NSP	1	Autre agent causal	MOUCHE TSE TSE	0				0	Oui	Mectizan/ivermectine
1005	Bafia	2	3	2	41	2	2	4	41	1	La radio/télévision		MALADIE CECITE	2	0	1	1	0	0	0	0	0		1	0	1	0	0	1	0	0	0	0		2	BAISSE DE LA VUE	PARALYSIE	ELEPHANTIASIS	1	Je ne sais pas		0				0	Oui	Mectizan/ivermectine
659	Bafia	1	4	1	18	2	1	4	5	0	non applicable		non applicable	0	0	0	0	0	0	0	0	0		0	0	0	0	0	0	0	0	0	0		0	NSP	NSP	NSP	0	non applicable		0				0	non applicable	non applicable
1143	Bafia	1	0	6	23	1	4	4	20	0	non applicable		non applicable	0	0	0	0	0	0	0	0	0		0	0	0	0	0	0	0	0	0	0		0	NSP	NSP	NSP	0	non applicable		0				0	non applicable	non applicable
590	Bafia	1	3	2	60	1	1	4	30	1	La famille/les amis		MALADIE, VAGUE	0	0	1	0	0	0	0	0	0		2	0	1	0	0	0	1	0	0	0		2	MORT	CECITE	NSP	1	Je ne sais pas		0				0	Non	non applicable
630	Bafia	1	1	6	30	2	4	4	30	0	non applicable		non applicable	0	0	0	0	0	0	0	0	0		0	0	0	0	0	0	0	0	0	0		0	NSP	NSP	NSP	0	non applicable		0				0	non applicable	non applicable
1255	Bafia	1	4	5	40	2	1	2	1	1	Médecin/infirmier		FILARIOSE	2	1	0	0	0	0	0	0	0		1	1	1	0	0	0	0	0	0	0		2	CECITE	LESIONS DE LA PEAU	NSP	2	Les filaires		1	NSP	NSP	NSP	0	Oui	Mectizan/ivermectine
700	Bafia	2	5	6	30	2	2	4	17	1	Le chef du quartier/village		MALADIE TRANSMISE MOUT MOUT	3	0	1	0	0	0	0	0	0		2	1	1	0	0	1	0	0	0	0		3	CECITE	LESIONS DE LA PEAU	NSP	2	Je ne sais pas		0				0	Oui	Mectizan/ivermectine
1264	Bafia	1	6	4	46	2	2	2	20	1	Médecin/infirmier		MALADIE CECITE	2	0	1	0	0	0	0	0	0		2	1	1	1	0	0	0	0	0	0		3	CECITE	LESIONS DE LA PEAU	ELEPHANTIASIS	2	Je ne sais pas		0				0	Oui	Mectizan/ivermectine
592	Bafia	2	3	2	45	2	1	4	2	0	non applicable		non applicable	0	0	0	0	0	0	0	0	0		0	0	0	0	0	0	0	0	0	0		0	NSP	NSP	NSP	0	non applicable		0				0	non applicable	non applicable
1119	Bafia	1	4	2	33	1	4	4	33	0	non applicable		non applicable	0	0	0	0	0	0	0	0	0		0	0	0	0	0	0	0	0	0	0		0	NSP	NSP	NSP	0	non applicable		0				0	non applicable	non applicable
654	Bafia	1	5	7	19	1	1	4	1	1	Les D.C		NSP	0	0	1	0	0	0	0	0	0		2	0	1	0	0	0	0	0	0	0		1	NSP	NSP	NSP	0	Je ne sais pas		0				0	Oui	Mectizan/ivermectine
674	Bafia	2	4	2	44	2	1	4	25	1	La radio/télévision		MALADIE MOUSTIQUES	0	0	1	0	1	0	0	0	0		1	0	1	0	0	1	0	0	0	0		2	DEMANGEAISONS	BOUTONS SUR LE CORPS	NSP	2	Je ne sais pas		0				0	Oui	Mectizan/ivermectine
624	Bafia	2	4	2	38	2	1	4	20	1	L'école		MALADIE MOUCHE	1	1	0	0	0	0	0	0	0		1	0	0	0	0	1	0	0	0	0		1	CECITE	NSP	NSP	1	Onchocerca volvulus		2	VERS	NSP	NSP	1	Oui	Mectizan/ivermectine
1252	Bafia	1	4	1	20	1	1	2	1	1	L'école		CECITE DES RIVIERES	3	1	0	1	0	0	0	0	0		0	0	1	0	0	0	0	0	0	0		1	NSP	NSP	NSP	0	Je ne sais pas		0				0	Oui	Mectizan/ivermectine
1022	Bafia	2	2	7	67	2	4	4	67	0	non applicable		non applicable	0	0	0	0	0	0	0	0	0		0	0	0	0	0	0	0	0	0	0		0	NSP	NSP	NSP	0	non applicable		0				0	non applicable	non applicable
713	Bafia	2	3	3	28	1	5	4	10	0	non applicable		non applicable	0	0	0	0	0	0	0	0	0		0	0	0	0	0	0	0	0	0	0		0	NSP	NSP	NSP	0	non applicable		0				0	non applicable	non applicable
1105	Bafia	2	3	3	45	2	2	4	15	0	non applicable		non applicable	0	0	0	0	0	0	0	0	0		0	0	0	0	0	0	0	0	0	0		0	NSP	NSP	NSP	0	non applicable		0				0	non applicable	non applicable
864	Bafia	2	0	2	20	2	2	2	5	0	non applicable		non applicable	0	0	0	0	0	0	0	0	0		0	0	0	0	0	0	0	0	0	0		0	NSP	NSP	NSP	0	non applicable		0				0	non applicable	non applicable
1146	Bafia	1	6	4	30	1	1	2	20	1	La famille/les amis		MALADIE CECITE	2	0	1	0	0	0	0	0	0		2	0	1	1	1	1	0	0	0	0		4	CECITE	LESIONS DE LA PEAU	NSP	2	Onchocerca volvulus		2	NSP	NSP	NSP	0	Oui	Mectizan/ivermectine
986	Bafia	1	2	6	21	2	1	2	2	0	non applicable		non applicable	0	0	0	0	0	0	0	0	0		0	0	0	0	0	0	0	0	0	0		0	NSP	NSP	NSP	0	non applicable		0				0	non applicable	non applicable
644	Bafia	1	4	2	23	2	1	4	4	0	non applicable		non applicable	0	0	0	0	0	0	0	0	0		0	0	0	0	0	0	0	0	0	0		0	NSP	NSP	NSP	0	non applicable		0				0	non applicable	non applicable
1128	Bafia	2	0	2	40	2	2	4	40	1	Médecin/infirmier		MALADIE, VAGUE	0	0	0	0	0	0	1	0	0		0	0	0	0	0	0	0	0	1	0		0	NSP	NSP	NSP	0	Je ne sais pas		0	NSP	NSP	NSP	0	Oui	Mectizan/ivermectine
983	Bafia	2	2	2	23	1	1	4	23	0	non applicable		non applicable	0	0	0	0	0	0	0	0	0		0	0	0	0	0	0	0	0	0	0		0	NSP	NSP	NSP	0	non applicable		0				0	non applicable	non applicable
1210	Bafia	1	2	2	43	2	1	4	43	1	Médecin/infirmier		MALADIE DEMANGEAISONS	1	0	0	1	1	0	0	0	1	CA ARRIVE AUSSI COMME CA	0	1	1	0	0	0	0	0	0	0		2	NSP	NSP	NSP	0	Je ne sais pas		0				0	Oui	Médicaments traditionnels
1139	Bafia	2	0	3	35	2	1	4	13	0	non applicable		non applicable	0	0	0	0	0	0	0	0	0		0	0	0	0	0	0	0	0	0	0		0	NSP	NSP	NSP	0	non applicable		0				0	non applicable	non applicable
1036	Bafia	2	4	5	43	1	4	4	12	0	non applicable		non applicable	0	0	0	0	0	0	0	0	0		0	0	0	0	0	0	0	0	0	0		0	NSP	NSP	NSP	0	non applicable		0				0	non applicable	non applicable
1254	Bafia	2	6	5	31	1	1	2	2	1	La radio/télévision		CECITE DES RIVIERES	3	1	0	0	0	0	0	0	0		1	0	1	0	0	0	1	0	0	0		2	NSP	NSP	NSP	0	Je ne sais pas		0				0	Oui	Mectizan/ivermectine
1261	Bafia	2	3	6	58	2	3	2	29	1	Médecin/infirmier		LES FILAIRES	2	0	1	0	0	0	0	0	0		2	0	1	0	0	0	0	0	0	1	ELEPHANTIASIS	1	CECITE	LESIONS DE LA PEAU	ELEPHANTIASIS	2	Des vers		1	PARASITE	NSP	NSP	0	Non	non applicable
618	Bafia	1	5	1	20	1	1	4	8	1	Les D.C		MALADIE PARALYSE	0	0	0	0	0	0	1	0	0		0	0	1	0	0	1	0	0	0	0		2	NSP	NSP	NSP	0	Je ne sais pas		0				0	Oui	Mectizan/ivermectine
846	Bafia	2	2	2	69	2	2	2	6	1	Autre	ne se souvient plus	MALADIE EAU SALE	0	0	0	0	0	0	1	0	0		0	0	0	0	0	0	0	0	1	0		0	NSP	NSP	NSP	0	Je ne sais pas		0				0	Ne sait pas	non applicable
1242	Bafia	1	3	6	22	1	2	4	22	0	non applicable		non applicable	0	0	0	0	0	0	0	0	0		0	0	0	0	0	0	0	0	0	0		0	NSP	NSP	NSP	0	non applicable		0				0	non applicable	non applicable
1020	Bafia	1	2	6	60	2	4	4	60	0	non applicable		non applicable	0	0	0	0	0	0	0	0	0		0	0	0	0	0	0	0	0	0	0		0	NSP	NSP	NSP	0	non applicable		0				0	non applicable	non applicable
410	Yabassi	1	4	7	19	1	1	5	19	0	non applicable		non applicable	0	0	0	0	0	0	0	0	0		0	0	0	0	0	0	0	0	0	0		0	NSP	NSP	NSP	0	non applicable		0				0	non applicable	non applicable
24	Yabassi	1	0	2	57	2	1	5	15	0	non applicable		non applicable	0	0	0	0	0	0	0	0	0		0	0	0	0	0	0	0	0	0	0		0	NSP	NSP	NSP	0	non applicable		0				0	non applicable	non applicable
728	Yabassi	1	4	1	18	1	3	5	4	1	Médecin/infirmier		MALADIE PARALYSE	0	0	0	0	0	0	1	0	0		0	0	0	0	0	0	0	0	1	0		0	NSP	NSP	NSP	0	Je ne sais pas		0				0	Oui	Mectizan/ivermectine
343	Yabassi	1	2	2	56	1	5	5	56	0	non applicable		non applicable	0	0	0	0	0	0	0	0	0		0	0	0	0	0	0	0	0	0	0		0	NSP	NSP	NSP	0	non applicable		0				0	non applicable	non applicable
748	Yabassi	2	5	5	44	2	1	2	1.4	1	La radio/télévision		MALADIE CAUSEE MOUT MOUT	1	0	1	0	0	0	0	0	0		2	0	1	0	0	1	0	0	0	0		2	DEMANGEAISONS	DIMINUTION DE LA VUE	NSP	2	Je ne sais pas		0				0	Oui	Mectizan/ivermectine
380	Yabassi	1	3	7	23	2	3	2	5	0	non applicable		non applicable	0	0	0	0	0	0	0	0	0		0	0	0	0	0	0	0	0	0	0		0	NSP	NSP	NSP	0	non applicable		0				0	non applicable	non applicable
11	Yabassi	2	5	5	33	1	2	5	2	1	Médecin/infirmier		CE SONT DES VERS	1	0	0	0	0	0	1	0	0		0	0	1	0	0	0	1	0	0	0		2	FILAIRES	MAL DES YEUX	NSP	1	Je ne sais pas		0	NSP	NSP	NSP	0	Oui	Mectizan/ivermectine
891	Yabassi	1	5	2	33	1	2	5	30	1	Les D.C		MALADIE INSECTES	0	0	1	0	0	0	0	0	0		2	0	1	0	0	0	0	0	0	1	LA PEAU QUI ENFLE	1	ELEPHANTIASIE	CECITE	NSP	1	Je ne sais pas		0				0	Oui	Mectizan/ivermectine
826	Yabassi	1	3	3	32	1	2	5	4	1	Autre	EQUIPE EXERCANT DANS LA MEDECINE	NSP	0	0	0	0	0	0	1	0	0		0	0	0	0	0	0	0	0	1	0		0	NSP	NSP	NSP	0	Je ne sais pas		0	NSP	NSP	NSP	0	Ne sait pas	non applicable
26	Yabassi	2	5	3	28	2	2	5	12	1	La radio/télévision		MALADIE YEUX ET PEAU	1	0	1	0	0	0	0	0	1	PROXIMITE EAU/COURS D'EAU	2	0	1	0	0	0	1	0	0	0		2	CECITE	LESIONS DE LA PEAU	NSP	2	Je ne sais pas		0				0	Non	non applicable
843	Yabassi	2	3	2	66	2	2	4	66	0	non applicable		non applicable	0	0	0	0	0	0	1	0	0		0	0	0	0	0	0	0	0	1	0		0	NSP	NSP	NSP	0	non applicable		0				0	non applicable	non applicable
926	Yabassi	1	4	6	29	2	2	2	8	1	Des affiches		MALADIE YEUX	1	0	0	0	0	0	1	0	0		0	0	0	0	0	0	0	0	1	0		0	NSP	NSP	NSP	0	Je ne sais pas		0				0	Ne sait pas	non applicable
370	Yabassi	1	3	1	35	1	1	3	3	0	non applicable		non applicable	0	0	0	0	0	0	0	0	0		0	0	0	0	0	0	0	0	0	0		0	NSP	NSP	NSP	0	non applicable		0				0	non applicable	non applicable
797	Yabassi	1	2	7	32	2	2	5	15	1	La famille/les amis		NSP	0	0	0	0	0	0	1	0	0		0	0	0	0	0	0	0	0	1	0		0	NSP	NSP	NSP	0	Je ne sais pas		0				0	Non	non applicable
364	Yabassi	2	5	1	27	1	2	5	3	1	Des affiches		MALADIE EAU SALE	0	0	0	0	0	0	1	0	0		0	0	0	0	0	1	0	0	0	0		1	CECITE	BLESSURES AUX PIEDS	NSP	1	Des vers		1				0	Non	non applicable
2	Yabassi	2	4	5	58	2	1	5	15	1	Médecin/infirmier		MALADIE YEUX	1	1	1	0	0	0	0	0	0		2	0	1	0	0	0	0	0	0	0		1	CECITE	NSP	NSP	1	Je ne sais pas		0				0	Oui	Autre	NOTEZINE
907	Yabassi	1	6	4	25	2	2	3	0.3	1	La famille/les amis		MALADIE INSECTES	0	0	1	0	0	0	0	0	0		2	0	1	0	0	1	0	0	0	0		2	DECES	LESIONS DE LA PEAU	NSP	1	Je ne sais pas		0				0	Oui	Mectizan/ivermectine
962	Yabassi	1	6	1	26	2	1	5	3	1	L'école		MALADIE, VAGUE	0	0	0	0	0	0	1	0	0		0	0	0	0	0	0	0	0	0	1	BLESSURES	0	NSP	NSP	NSP	0	Je ne sais pas		0				0	Oui	Autre	MEDI APPROPRIES A LA MALADIE
30	Yabassi	1	2	2	56	4	1	5	39	1	Médecin/infirmier		CE SONT DES VERS	1	0	0	0	0	0	1	0	0		0	0	0	0	0	0	0	0	1	0		0	NSP	NSP	NSP	0	Je ne sais pas		0	NSP	NSP	NSP	0	Oui	Mectizan/ivermectine
46	Yabassi	1	4	3	32	1	2	5	32	1	La radio/télévision		NSP	0	0	1	0	0	0	0	0	0		2	0	1	0	0	0	0	0	0	0		1	CECITE	NSP	NSP	1	Je ne sais pas		0	VERS	NSP	NSP	1	Oui	Mectizan/ivermectine
69	Yabassi	2	6	1	26	1	1	5	3	1	L'école		NSP	0	0	0	0	0	0	1	0	0		0	0	0	0	0	0	0	0	1	0		0	CECITE	NSP	NSP	1	Onchocerca volvulus		2	PATOGENE	NSP	NSP	0	Oui	Autre	ANTIBIOTIQUES
737	Yabassi	2	3	2	54	1	2	3	20	1	Les D.C		MALADIE CAUSEE MOUT MOUT	1	0	1	0	0	0	0	0	0		2	0	1	1	1	0	0	0	0	0		3	CECITE	LESIONS DE LA PEAU	NSP	2	Je ne sais pas		0	NSP	NSP	NSP	0	Oui	Mectizan/ivermectine
1	Yabassi	1	2	2	54	1	3	5	25	0	non applicable		non applicable	0	0	0	0	0	0	0	0	0		0	0	0	0	0	0	0	0	0	0		0	NSP	NSP	NSP	0	non applicable		0				0	non applicable	non applicable
415	Yabassi	1	4	7	20	2	3	5	2	1	La famille/les amis		MALADIE BOUTONS	1	0	0	0	0	0	1	0	0		0	0	1	0	0	0	0	0	0	0		1	NSP	NSP	NSP	0	Je ne sais pas		0				0	Oui	Autre	SAVON HOPITAL
376	Yabassi	2	5	1	30	1	1	3	2	1	Autre	ne se souvient plus	NSP	0	0	0	1	0	0	0	0	0		0	0	0	0	0	0	0	0	1	0		0	NSP	NSP	NSP	0	Onchocerca volvulus		2				0	Oui	Autre	ANTI-INFLAMATOIRES
726	Yabassi	2	0	2	70	2	1	5	26	0	non applicable		non applicable	0	0	0	0	0	0	0	0	0		0	0	0	0	0	0	0	0	0	0		0	NSP	NSP	NSP	0	non applicable		0				0	non applicable	non applicable
338	Yabassi	2	2	6	62	2	5	2	6	1	La radio/télévision		NSP	0	0	0	0	0	0	1	0	0		0	0	0	0	0	0	0	0	1	0		0	NSP	NSP	NSP	0	Je ne sais pas		0				0	Oui	Je ne sais pas
83	Yabassi	2	6	4	35	4	2	1	0.3	1	L'école		NSP	0	0	0	0	0	0	0	0	1	PROXIMITE EAU/COURS D'EAU	0	0	0	0	0	0	1	0	0	0		1	CECITE	NSP	NSP	1	Onchocerca volvulus		2	NSP	NSP	NSP	0	Oui	Autre	ALLER A L'HOPITAL
579	Yabassi	1	4	2	31	2	3	5	8	1	Médecin/infirmier		MALADIE CAUSEE MOUT MOUT	1	0	0	0	1	1	0	0	0		0	0	1	0	1	0	0	0	0	0		2	CECITE	ELEPHANTIASIS	HYDROCELE	1	Je ne sais pas		0				0	Oui	Mectizan/ivermectine
778	Yabassi	1	5	7	22	2	2	5	3	1	L'école		NSP	0	0	0	0	0	0	0	0	1	ZONE ENCLAVEE	0	0	0	0	0	0	0	0	0	1	FIEVRE	0	NSP	NSP	NSP	0	Je ne sais pas		0				0	Oui	Je ne sais pas
770	Yabassi	1	3	7	22	1	1	5	22	0	non applicable		non applicable	0	0	0	0	0	0	0	0	0		0	0	0	0	0	0	0	0	0	0		0	NSP	NSP	NSP	0	non applicable		0				0	non applicable	non applicable
5	Yabassi	1	4	5	35	2	2	5	3	0	non applicable		non applicable	0	0	0	0	0	0	0	0	0		0	0	0	0	0	0	0	0	0	0		0	NSP	NSP	NSP	0	non applicable		0				0	non applicable	non applicable
720	Yabassi	1	5	1	20	1	2	5	3	0	non applicable		non applicable	0	0	0	0	0	0	0	0	0		0	0	0	0	0	0	0	0	0	0		0	NSP	NSP	NSP	0	non applicable		0				0	non applicable	non applicable
963	Yabassi	1	3	2	37	2	2	4	10	1	La radio/télévision		MALADIE INSECTES	0	0	1	0	0	0	0	0	0		2	0	1	0	0	1	0	0	0	0		2	MAL DYEUX	ELEPHANTIASIS	FILAIRES	1	Des vers		1	OEUF	NSP	NSP	0	Oui	Mectizan/ivermectine
768	Yabassi	2	0	6	30	1	3	5	30	0	non applicable		non applicable	0	0	0	0	0	0	0	0	0		0	0	0	0	0	0	0	0	0	0		0	NSP	NSP	NSP	0	non applicable		0				0	non applicable	non applicable
947	Yabassi	2	2	2	72	1	3	3	72	0	non applicable		non applicable	0	0	0	0	0	0	0	0	0		0	0	0	0	0	0	0	0	0	0		0	NSP	NSP	NSP	0	non applicable		0				0	non applicable	non applicable
8	Yabassi	2	4	6	31	1	2	5	31	1	Médecin/infirmier		MALADIE, VAGUE	0	0	0	0	0	0	1	0	0		0	0	1	0	0	0	0	1	0	0		2	NSP	NSP	NSP	0	Je ne sais pas		0	NSP	NSP	NSP	0	Oui	Mectizan/ivermectine
337	Yabassi	2	3	6	33	2	1	2	4	1	La famille/les amis		NSP	0	0	0	0	0	0	1	0	0		0	0	0	0	0	0	0	0	1	0		0	NSP	NSP	NSP	0	Je ne sais pas		0				0	Oui	Mectizan/ivermectine
411	Yabassi	2	6	2	50	2	2	3	1	0	non applicable		non applicable	0	0	0	0	0	0	0	0	0		0	0	0	0	0	0	0	0	0	0		0	NSP	NSP	NSP	0	non applicable		0				0	non applicable	non applicable
13	Yabassi	1	3	7	29	1	3	5	1	1	Médecin/infirmier		MALADIE YEUX	1	0	1	0	0	0	0	0	0		2	0	0	0	0	0	0	0	1	0		0	NSP	NSP	NSP	0	Je ne sais pas		0	NSP	NSP	NSP	0	Oui	Mectizan/ivermectine
33	Yabassi	2	0	7	40	2	2	5	15	0	non applicable		non applicable	0	0	0	0	0	0	0	0	0		0	0	0	0	0	0	0	0	0	0		0	NSP	NSP	NSP	0	non applicable		0				0	non applicable	non applicable
578	Yabassi	2	6	4	30	2	1	5	5	1	La radio/télévision		MALADIE EAU SALE	0	0	0	1	0	0	1	0	0		0	1	1	0	1	0	0	0	0	0		3	CECITE	FILAIRES	NSP	1	Je ne sais pas		0				0	Oui	Mectizan/ivermectine
779	Yabassi	2	4	2	46	1	5	5	30	1	La famille/les amis		FILARIOSE	2	0	1	1	1	0	0	0	0		1	0	1	0	0	1	0	0	0	0		2	LESIONS DE LA PEAU	MAUVAISE VUE	NSP	2	Autre agent causal	LOA LOA	0				0	Oui	Autre	MECTIZAN, ABENDAZOLE, NOTEZINE NOTEZINE
827	Yabassi	2	6	1	30	1	1	2	2	1	L'école		MALADIE HYDRIQUE	0	1	1	0	0	0	0	0	0		2	0	0	0	0	0	0	0	0	1	ELEPHATIASIES	0	EPILEPSIE	ELEPHANTIASIE	CHANGEMENT DE CARACTERES	1	Onchocerca volvulus		2	NSP	NSP	NSP	0	Non	non applicable
836	Yabassi	2	3	2	41	1	2	4	40	1	Les D.C		MALADIE INSECTES	0	0	0	0	0	0	1	0	0		0	0	0	0	0	0	0	1	0	0		1	CECITE	NSP	NSP	1	Autre agent causal		0				0	Oui	Mectizan/ivermectine
21	Yabassi	2	4	2	46	3	2	5	46	1	L'école		CECITE ELEPHANTIASIS	0	0	1	0	0	0	0	0	0		2	0	0	1	1	0	0	0	0	0		2	CECITE	LESIONS DE LA PEAU	ELEPHANTIASIS	2	Des vers		1	NSP	NSP	NSP	0	Oui	Mectizan/ivermectine
57	Yabassi	2	6	1	26	1	2	5	3	1	Les D.C		MALADIE YEUX	1	0	0	1	0	0	0	0	0		0	1	0	0	0	0	1	0	0	0		2	CECITE	PARALYSIE DES MEMBRES INFERIEUS	NSP	1	Je ne sais pas		0	KISTE	COQUE	NSP	0	Non	non applicable
22	Yabassi	1	5	3	52	1	2	5	29	0	non applicable		non applicable	0	0	0	0	0	0	0	0	0		0	0	0	0	0	0	0	0	0	0		0	NSP	NSP	NSP	0	non applicable		0				0	non applicable	non applicable
901	Yabassi	1	3	6	21	2	1	2	10	0	non applicable		non applicable	0	0	0	0	0	0	0	0	0		0	0	0	0	0	0	0	0	0	0		0	NSP	NSP	NSP	0	non applicable		0				0	non applicable	non applicable
894	Yabassi	2	5	4	49	2	1	5	25	1	Les D.C		CECITE DES RIVIERES	3	0	1	0	0	0	0	0	0		2	0	1	0	1	0	1	0	0	0		3	CECITE	NSP	ELEPHANTIASIE	1	Je ne sais pas		0				0	Oui	Mectizan/ivermectine
381	Yabassi	1	3	2	60	4	3	4	36	0	non applicable		non applicable	0	0	0	0	0	0	0	0	0		0	0	0	0	0	0	0	0	0	0		0	NSP	NSP	NSP	0	non applicable		0				0	non applicable	non applicable
887	Yabassi	2	5	2	70	4	1	5	16	1	La famille/les amis		FILARIOSE	2	0	0	0	0	0	1	0	0		0	0	0	0	0	0	0	0	1	0		0	NSP	NSP	NSP	0	Je ne sais pas		0				0	Ne sait pas	non applicable
574	Yabassi	2	3	2	37	1	2	5	35	0	non applicable		non applicable	0	0	0	0	0	0	0	0	0		0	0	0	0	0	0	0	0	0	0		0	NSP	NSP	NSP	0	non applicable		0				0	non applicable	non applicable
922	Yabassi	1	4	6	26	1	2	5	24	1	Médecin/infirmier		MALADIE MOUSTIQUES	0	0	1	0	0	0	0	0	0		2	0	0	0	0	0	0	0	1	0		0	NSP	NSP	NSP	0	Je ne sais pas		0				0	Ne sait pas	non applicable
903	Yabassi	2	6	5	40	2	2	5	6	1	Les D.C		CECITE DES RIVIERES	3	0	1	0	0	0	0	0	0		2	0	1	0	0	0	0	0	0	0		1	CECITE	NSP	NSP	1	Je ne sais pas		0				1	Oui	Mectizan/ivermectine
28	Yabassi	1	6	1	23	1	1	2	16	0	non applicable		non applicable	0	0	0	0	0	0	0	0	0		0	0	0	0	0	0	0	0	0	0		0	NSP	NSP	NSP	0	non applicable		0				0	non applicable	non applicable
400	Yabassi	1	3	7	70	2	2	5	70	1	Médecin/infirmier		NSP	0	0	0	0	0	0	1	0	0		0	0	1	0	0	0	0	0	0	0		1	LESIONS DE LA PEAU	CECITE	NSP	2	Je ne sais pas		0				0	Oui	Mectizan/ivermectine
921	Yabassi	1	4	1	17	1	3	5	2	0	non applicable		non applicable	0	0	0	0	0	0	0	0	0		0	0	0	0	0	0	0	0	0	0		0	NSP	NSP	NSP	0	non applicable		0				0	non applicable	non applicable
746	Yabassi	2	2	6	25	2	1	2	2	0	non applicable		non applicable	0	0	0	0	0	0	0	0	0		0	0	0	0	0	0	0	0	0	0		0	NSP	NSP	NSP	0	non applicable		0				0	non applicable	non applicable
953	Yabassi	2	3	2	54	4	1	2	3	1	Médecin/infirmier		NSP	0	0	0	0	0	0	0	0	1	PAR UN VIRUS QUI DETRUIT LA VISION	0	0	1	0	0	0	0	0	0	0		1	CECITE	LESIONS DE LA PEAU	NSP	2	Je ne sais pas		0				0	Oui	Mectizan/ivermectine
973	Yabassi	2	2	2	37	1	5	4	20	0	non applicable		non applicable	0	0	0	0	0	0	0	0	0		0	0	0	0	0	0	0	0	0	0		0	NSP	NSP	NSP	0	non applicable		0				0	non applicable	non applicable
4	Yabassi	1	3	2	41	2	3	5	12	0	non applicable		non applicable	0	0	0	0	0	0	0	0	0		0	0	0	0	0	0	0	0	0	0		0	NSP	NSP	NSP	0	non applicable		0				0	non applicable	non applicable
841	Yabassi	2	5	2	43	2	2	4	43	1	L'école		MALADIE YEUX	1	1	1	0	0	0	0	0	0		2	0	1	0	0	0	1	0	0	0		2	CECITE	NSP	NSP	1	Onchocerca volvulus		1				0	Oui	Mectizan/ivermectine
76	Yabassi	1	5	7	28	2	1	5	5	1	L'école		NSP	0	0	0	1	0	0	0	0	0		0	0	1	0	0	0	0	0	0	0		1	STERILITE	NSP	NSP	0	Je ne sais pas		0				0	Non	non applicable
77	Yabassi	2	2	6	60	4	3	5	60	1	La famille/les amis		NSP	0	0	0	0	0	0	1	0	0		0	0	0	0	0	0	0	0	1	0		0	NSP	NSP	NSP	0	Je ne sais pas		0				0	Oui	Mectizan/ivermectine
44	Yabassi	2	4	6	34	2	3	2	34	1	La famille/les amis		NSP	0	0	0	0	1	0	0	0	0		0	1	0	0	0	0	1	0	0	0		2	CECITE	ELEPHANTIASIS	LESIONS DE LA PEAU	2	Je ne sais pas		0	DANS LE SANG	DANS L'INTESTIN	NSP	0	Oui	Mectizan/ivermectine
344	Yabassi	2	5	4	58	2	2	5	58	1	Les D.C		CECITE DES RIVIERES	3	0	1	0	0	0	0	0	0		2	1	1	0	0	0	0	0	0	0		2	CECITE	LEPRE	NSP	1	Je ne sais pas		0				0	Oui	Mectizan/ivermectine
352	Yabassi	1	5	1	25	1	2	3	2	1	L'école		NSP	0	0	0	1	1	0	0	0	0		0	0	0	0	0	0	0	0	1	0		0	FATIGUE	TROUBLES DU SOMMEIL	NSP	0	Je ne sais pas		0				0	Oui	Médicaments traditionnels
576	Yabassi	1	0	2	40	2	2	5	30	0	non applicable		non applicable	0	0	0	0	0	0	0	0	0		0	0	0	0	0	0	0	0	0	0		0	NSP	NSP	NSP	0	non applicable		0				0	non applicable	non applicable
563	Yabassi	2	6	4	62	2	2	5	8	1	Médecin/infirmier		NSP	0	0	1	0	0	1	0	0	0		1	1	1	0	0	0	0	0	0	0		2	PARALYSIE	NSP	NSP	0	Je ne sais pas		0				0	Oui	Mectizan/ivermectine
721	Yabassi	2	3	2	35	2	2	3	9	0	non applicable		non applicable	0	0	0	0	0	0	0	0	0		0	0	0	0	0	0	0	0	0	0		0	NSP	NSP	NSP	0	non applicable		0				0	non applicable	non applicable
834	Yabassi	1	6	1	23	1	1	2	4	1	La radio/télévision		MALADIE VERS	1	0	0	0	0	0	1	0	0		0	0	0	0	0	0	0	0	0	1	MARCHER PIEDS NUS SUR L EAU	0	BRULURE DE LA PEAU	GONFLE LE CORPS	INFIRMITE	0	Je ne sais pas		0				0	Oui	Mectizan/ivermectine
379	Yabassi	2	3	2	68	2	3	4	30	0	non applicable		non applicable	0	0	0	0	0	0	0	0	0		0	0	0	0	0	0	0	0	0	0		0	NSP	NSP	NSP	0	non applicable		0				0	non applicable	non applicable
840	Yabassi	2	5	6	42	4	3	4	7	1	L'école		MALADIE DEMANGEAISONS	1	0	1	0	1	0	0	0	0		1	0	1	0	0	0	0	0	0	0		1	NSP	NSP	NSP	0	Je ne sais pas		0				0	Oui	Mectizan/ivermectine
417	Yabassi	1	0	3	28	2	4	5	7	0	non applicable		non applicable	0	0	0	0	0	0	0	0	0		0	0	0	0	0	0	0	0	0	0		0	NSP	NSP	NSP	0	non applicable		0				0	non applicable	non applicable
45	Yabassi	1	5	5	30	1	2	5	25	1	Médecin/infirmier		NSP	0	0	0	0	0	0	1	0	0		0	1	0	0	0	0	0	0	0	0		1	DEMANGAISONS	ELEPHANTIASIS	NSP	1	Je ne sais pas		0	NSP	NSP	NSP	0	Oui	Mectizan/ivermectine
48	Yabassi	2	5	3	36	4	1	5	19	1	La radio/télévision		NSP	0	0	0	0	0	0	0	0	1	PROXIMITE EAU/COURS D'EAU	0	0	1	0	0	0	0	0	0	0		1	BAISSE DE LA VUE	NSP	NSP	1	Je ne sais pas		0	NSP	NSP	NSP	0	Oui	Mectizan/ivermectine
20	Yabassi	2	2	6	34	2	3	3	5	0	non applicable		non applicable	0	0	0	0	0	0	0	0	0		0	0	0	0	0	0	0	0	0	0		0	NSP	NSP	NSP	0	non applicable		0				0	non applicable	non applicable
359	Yabassi	2	3	3	29	1	1	5	29	1	La famille/les amis		NSP	0	0	0	0	0	0	1	0	0		0	0	0	0	0	0	0	0	1	0		0	NSP	NSP	NSP	0	Je ne sais pas		0				0	Oui	Je ne sais pas
29	Yabassi	1	3	2	27	1	2	5	27	0	non applicable		non applicable	0	0	0	0	0	0	0	0	0		0	0	0	0	0	0	0	0	0	0		0	NSP	NSP	NSP	0	non applicable		0				0	non applicable	non applicable
392	Yabassi	2	4	2	46	2	1	5	46	1	Médecin/infirmier		MALADIE TRANSMISE MOUT MOUT	3	0	1	0	0	0	0	0	0		2	0	1	1	0	0	0	0	0	0		2	CECITE	NSP	NSP	1	Je ne sais pas		0				0	Oui	Mectizan/ivermectine
804	Yabassi	2	4	2	38	2	2	4	10	1	L'école		MALADIE EAU SALE	0	0	0	1	0	0	0	0	0		0	0	1	0	1	0	0	0	0	0		2	INFECTION DE LA PEAU	DEMANGEAISONS	NSP	1	Je ne sais pas		0	NSP	NSP	NSP	0	Oui	Mectizan/ivermectine
78	Yabassi	2	6	1	22	1	1	5	3	1	La radio/télévision		MALADIE MOUCHE	1	0	0	0	1	0	0	0	0		0	0	0	1	0	0	0	1	0	0		2	NSP	NSP	NSP	0	Je ne sais pas		0				0	Oui	Mectizan/ivermectine
363	Yabassi	2	3	1	20	1	2	5	2	1	L'école		MALADIE OEDEMES	1	1	0	0	0	0	0	0	0		1	0	0	0	1	0	0	0	0	0		1	DEFORMATION DES PIEDS	NSP	NSP	0	Des vers		1				0	Non	non applicable
767	Yabassi	2	3	6	38	2	1	2	13	0	non applicable		non applicable	0	0	0	0	0	0	0	0	0		0	0	0	0	0	0	0	0	0	0		0	NSP	NSP	NSP	0	non applicable		0				0	non applicable	non applicable
795	Yabassi	2	4	1	16	1	1	5	5	1	La famille/les amis		NSP	0	0	0	0	0	0	1	0	0		0	0	0	0	0	0	0	0	1	0		0	NSP	NSP	NSP	0	Je ne sais pas		0				0	Ne sait pas	non applicable
968	Yabassi	1	3	2	50	3	2	1	3	0	non applicable		non applicable	0	0	0	0	0	0	0	0	0		0	0	0	0	0	0	0	0	0	0		0	NSP	NSP	NSP	0	non applicable		0				0	non applicable	non applicable
892	Yabassi	1	4	2	30	1	2	5	22	1	L'école		MALADIE CAUSEE MOUT MOUT	1	0	1	0	0	0	0	0	0		2	0	1	1	0	1	0	0	0	0		3	NSP	NSP	NSP	0	Je ne sais pas		0				0	Oui	Autre	PAR VACCINATION
807	Yabassi	2	4	2	30	2	3	4	30	1	La radio/télévision		MALADIE SOIGNEE MTZ	2	1	1	0	0	0	0	0	0		2	0	1	0	0	0	0	0	0	0		1	BOUTONS	LESIONS DE LA PEAU	CORPS QUI GONFLE	1	Autre agent causal	MOUSTIQUES	0	NSP	NSP	NSP	0	Oui	Mectizan/ivermectine
786	Yabassi	1	3	7	35	3	4	3	35	1	Le chef du quartier/village		MALADIE, VAGUE	0	1	0	0	1	0	0	0	0		0	0	1	0	0	1	0	0	0	1	PIEDS NOIRS	2	PROBLEMES D'YEUX	NSP	NSP	0	Je ne sais pas		0				0	Oui	Je ne sais pas
356	Yabassi	1	3	1	38	1	1	5	26	1	L'école		NSP	0	0	1	1	0	0	0	0	0		1	1	1	0	1	0	0	0	0	0		3	CECITE	MORT	NSP	1	Je ne sais pas		0				0	Oui	Mectizan/ivermectine
64	Yabassi	1	4	6	34	1	5	5	20	1	La radio/télévision		MALADIE EAU SALE	0	0	1	0	0	0	0	0	0		2	1	1	1	0	0	0	0	0	0		3	CECITE	LESIONS DE LA PEAU	ELEPHANTIASIS	2	Je ne sais pas		0	NSP	NSP	NSP	0	Oui	Mectizan/ivermectine
716	Yabassi	2	6	1	22	1	1	5	1	1	L'école		NSP	0	0	0	0	0	0	1	0	0		0	0	0	0	0	0	0	0	1	0		0	NSP	NSP	NSP	0	Je ne sais pas		0				0	Ne sait pas	non applicable
60	Yabassi	2	6	1	22	1	1	2	2	1	La radio/télévision		NSP	0	0	0	1	0	0	0	0	0		0	0	0	0	0	0	0	0	1	0		0	NSP	NSP	NSP	0	Je ne sais pas		0	NSP	NSP	NSP	0	Oui	Mectizan/ivermectine
758	Yabassi	2	6	4	34	2	1	5	5	1	Autre	ZONE FORESTIERES	MALADIE OEDEMES	1	0	0	0	0	0	1	0	0		0	0	0	0	0	0	0	0	0	1	PIEDS ENFLES	0	NSP	NSP	NSP	0	Je ne sais pas		0				0	Ne sait pas	non applicable
916	Yabassi	2	5	4	30	1	2	5	0.5	1	Des affiches		MALADIE CAUSEE MOUT MOUT	1	0	1	0	0	0	0	0	0		2	0	0	0	0	0	0	0	0	1	FATIGUE MUSCULAIRE	0	FLEAU SOCIAL	CECITE	SOURDITE	2	Je ne sais pas		0				0	Oui	Mectizan/ivermectine
559	Yabassi	1	2	2	39	2	2	5	14	0	non applicable		non applicable	0	0	0	0	0	0	0	0	0		0	0	0	0	0	0	0	0	0	0		0	NSP	NSP	NSP	0	non applicable		0				0	non applicable	non applicable
81	Yabassi	2	4	4	30	2	1	5	5	1	La radio/télévision		MALADIE EAU SALE	0	0	0	1	0	0	0	0	0		0	1	0	0	0	0	0	0	0	1	FIEVRE	1	NSP	NSP	NSP	0	Je ne sais pas		0				0	Oui	Mectizan/ivermectine
62	Yabassi	1	6	1	26	1	1	2	2	1	La famille/les amis		MALADIE YEUX	1	0	1	0	0	0	0	0	0		2	0	0	0	0	0	1	0	0	0		1	CECITE	NSP	NSP	1	Je ne sais pas		0	NSP	NSP	NSP	0	Oui	Mectizan/ivermectine
952	Yabassi	1	0	6	41	1	5	2	10	0	non applicable		non applicable	0	0	0	0	0	0	0	0	0		0	0	0	0	0	0	0	0	0	0		0	NSP	NSP	NSP	0	non applicable		0				0	non applicable	non applicable
63	Yabassi	2	6	4	55	2	2	5	5	1			CECITE DES RIVIERES	3	0	1	0	0	0	0	0	0		2	0	0	1	0	1	0	0	0	0		2	CECITE	NSP	NSP	1	Je ne sais pas		0	FILAIRES	NSP	NSP	1	Oui	Mectizan/ivermectine
964	Yabassi	2	2	2	45	2	1	2	27	1	Médecin/infirmier		LES FILAIRES	2	0	1	1	0	0	0	0	0		1	0	1	0	1	0	0	0	0	0		2	BAISSE DE LA VUE	ELEPHANTIASIS	LESIONS DE LA PEAU	2	Des vers		1	KYSTE	NSP	24H	0	Oui	Mectizan/ivermectine
412	Yabassi	1	4	7	42	2	2	5	22	1	Les D.C		MALADIE CAUSEE MOUT MOUT	1	0	1	0	0	0	0	0	0		2	0	0	0	1	0	0	0	0	0		1	ELEPHANTIASIS	CECITE	NSP	1	Je ne sais pas		0				0	Oui	Mectizan/ivermectine
582	Yabassi	2	4	2	63	3	2	5	63	1	La radio/télévision		MALADIE TRANSMISE MOUT MOUT	3	0	1	1	0	0	0	0	0		1	0	1	0	1	1	0	0	0	0		3	CECITE	LEIONS DE LA PEAU	NSP	2	Je ne sais pas		0				0	Oui	Mectizan/ivermectine
959	Yabassi	2	5	6	35	1	2	5	6	1	L'école		MALADIE VERS	1	0	1	0	0	0	0	0	0		2	1	1	0	0	0	0	0	0	0		2	CECITE	PARALYSIE	ELEPHANTIASIS	1	Des vers		1	GLOBULE	FILAMENT	24H	0	Oui	Mectizan/ivermectine
366	Yabassi	1	4	7	22	1	2	5	10	1	L'école		NSP	0	0	0	0	0	0	1	0	0		0	0	0	0	0	0	0	0	1	0		0	NSP	NSP	NSP	0	Je ne sais pas		0				0	Oui	Mectizan/ivermectine
756	Yabassi	2	4	3	23	2	1	5	5	1	L'école		MALADIE CAUSEE MOUT MOUT	1	0	1	0	0	0	0	0	0		2	0	1	1	0	0	0	0	0	0		2	CECITE	LESIONS DE LA PEAU	NSP	2	Les filaires		1				0	Oui	Mectizan/ivermectine
923	Yabassi	1	2	2	39	2	2	5	5	1	Médecin/infirmier		NSP	0	0	0	0	0	0	1	0	0		0	0	0	0	0	0	0	0	1	0		0	NSP	NSP	NSP	0	Je ne sais pas		0	NSP	NSP	NSP	0	Ne sait pas	non applicable
552	Yabassi	2	5	1	18	1	2	5	5	0	non applicable		non applicable	0	0	0	0	0	0	0	0	0		0	0	0	0	0	0	0	0	0	0		0	NSP	NSP	NSP	0	non applicable		0				0	non applicable	non applicable
745	Yabassi	2	4	2	38	2	1	5	20	1	Les D.C		MALADIE CAUSEE MOUT MOUT	1	0	1	0	0	0	0	0	0		2	0	1	1	1	1	0	0	0	0		4	CECITE	LESIONS DE LA PEAU	NSP	2	Je ne sais pas		0				0	Oui	Mectizan/ivermectine
72	Yabassi	2	6	1	25	1	1	3	3	1	Les D.C		MALADIE CAUSEE MOUT MOUT	1	0	1	0	0	0	0	0	0		2	0	1	0	0	0	0	0	0	0		1	FIEVRE	MAL DES YEUX	ODEURS	1	Je ne sais pas		0	NSP	NSP	NSP	0	Oui	Autre	COMPRIMES ET INJECTION
368	Yabassi	1	3	1	23	1	1	3	3	1	La radio/télévision		MALADIE EAUX RAPIDES	2	0	0	1	0	0	0	0	0		0	1	0	0	0	0	0	0	0	0		1	FLEAU ECONOMIQUE	NSP	NSP	1	Des vers		1				0	Oui	Autre	SERUM
56	Yabassi	1	6	1	23	1	1	3	3	0	non applicable		non applicable	0	0	0	0	0	0	0	0	0		0	0	0	0	0	0	0	0	0	0		0	NSP	NSP	NSP	0	non applicable		0				0	non applicable	non applicable
388	Yabassi	1	0	2	50	2	2	4	32	0	non applicable		non applicable	0	0	0	0	0	0	0	0	0		0	0	0	0	0	0	0	0	0	0		0	NSP	NSP	NSP	0	non applicable		0				0	non applicable	non applicable
958	Yabassi	1	4	3	55	4	2	4	17	1	La radio/télévision		LES FILAIRES	2	0	0	0	0	0	0	0	1	PIQURE DUN INSECTE	0	0	1	0	0	0	0	0	0	0		1	BAISSE DE LA VUE	ELEPHANTIASIS	BOUTONS SUR LA PEAU	2	Les filaires		1	NSP	NSP	24H	0	Ne sait pas	non applicable
948	Yabassi	2	4	4	78	2	2	4	46	1	Médecin/infirmier		NSP	0	0	0	0	0	0	1	0	0		0	0	0	0	0	0	0	0	1	0		0	NSP	NSP	NSP	0	Je ne sais pas		0				0	Oui	Mectizan/ivermectine
84	Yabassi	1	4	1	15	1	2	5	2	0	non applicable		non applicable	0	0	0	0	0	0	0	0	0		0	0	0	0	0	0	0	0	0	0		0	NSP	NSP	NSP	0	non applicable		0				0	non applicable	non applicable
371	Yabassi	1	5	1	25	1	3	5	14	1	Des affiches		NSP	0	0	0	1	0	0	0	0	0		0	0	0	0	0	0	0	0	1	0		0	NSP	NSP	NSP	0	Des vers		1				0	Oui	Autre	INJECTIONS ET MEDI
793	Yabassi	2	5	1	27	1	1	5	2	1	L'école		NSP	0	0	0	0	0	0	1	0	0		0	0	0	0	0	0	0	0	1	0		0	GONFLEMENT DES PIEDS	NSP	NSP	0	Je ne sais pas		0				0	Ne sait pas	non applicable
565	Yabassi	2	4	2	55	2	1	5	20	1	Médecin/infirmier		MALADIE CECITE	2	0	1	0	0	0	0	0	0		2	1	0	1	0	0	0	0	0	0		2	ELEPHANTIASIS	CECITE	NSP	1	Je ne sais pas		0				0	Oui	Mectizan/ivermectine
50	Yabassi	1	4	1	56	1	3	5	56	1	Médecin/infirmier		LES FILAIRES	2	0	1	0	0	0	0	0	0		2	1	1	0	0	0	0	0	0	0		2	CECITE	CATARACTE	NSP	1	Je ne sais pas		0	NSP	NSP	NSP	0	Non	non applicable
835	Yabassi	1	3	2	51	2	2	4	1	1	Les D.C		CE SONT DES VERS	1	0	0	0	0	0	1	0	0		0	0	1	0	0	0	0	0	0	0		1	DEMANGEAISONS	NSP	NSP	1	Je ne sais pas		0				0	Oui	Mectizan/ivermectine
25	Yabassi	1	6	1	24	1	1	5	10	0	non applicable		non applicable	0	0	0	0	0	0	0	0	0		0	0	0	0	0	0	0	0	0	0		0	NSP	NSP	NSP	0	non applicable		0				0	non applicable	non applicable
367	Yabassi	1	4	6	30	1	2	5	30	1	L'école		MALADIE, VAGUE	0	0	0	0	0	0	1	0	0		0	0	0	0	0	0	0	0	1	0		0	NSP	NSP	NSP	0	Je ne sais pas		0				0	Oui	Je ne sais pas
49	Yabassi	2	5	4	62	2	1	3	13	1	La famille/les amis		MALADIE EAU SALE	0	0	0	1	0	0	0	0	0		0	0	0	0	0	0	0	1	0	0		1	NSP	FLEAU SOCIAL	NSP	1	Onchocerca volvulus		2	NSP	VIRUS	NSP	0	Oui	Autre	ANTIBIOTIQUES
763	Yabassi	2	5	7	50	2	2	5	1	0	non applicable		non applicable	0	0	0	0	0	0	0	0	0		0	0	0	0	0	0	0	0	0	0		0	NSP	NSP	NSP	0	non applicable		0				0	non applicable	non applicable
754	Yabassi	2	6	4	43	2	2	5	6	1	L'école		MALADIE EAUX RAPIDES	2	0	0	1	0	0	0	0	0		0	0	1	0	0	0	0	0	0	0		1	CECITE	FILAIRES	NSP	1	Onchocerca volvulus		2	VERS			1	Oui	Mectizan/ivermectine
946	Yabassi	1	2	2	54	4	2	5	15	0	non applicable		non applicable	0	0	0	0	0	0	0	0	0		0	0	0	0	0	0	0	0	0	0		0	NSP	NSP	NSP	0	non applicable		0				0	non applicable	non applicable
806	Yabassi	2	5	7	23	1	3	5	3	1	Médecin/infirmier		MALADIE, VAGUE	0	0	1	0	1	0	0	0	0		1	0	0	0	0	1	0	0	0	0		1	BOUTONS SOUS CUTANES	CECITE	NSP	1	Autre agent causal	LES MOUSTIQUES	0	NSP	NSP	NSP	0	Oui	Médicaments traditionnels
757	Yabassi	2	3	2	59	2	3	5	59	1	La radio/télévision		MALADIE DONNE FILAIRES	1	0	1	0	0	0	0	0	0		2	0	1	0	0	0	0	0	0	0		1	PROBLEME DES YEUX	GROS SEXE	NSP	1	Je ne sais pas		0				0	Oui	Mectizan/ivermectine
774	Yabassi	1	4	7	21	1	1	5	21	0	non applicable		non applicable	0	0	0	0	0	0	0	0	0		0	0	0	0	0	0	0	0	0	0		0	NSP	NSP	NSP	0	non applicable		0				0	non applicable	non applicable
41	Yabassi	1	3	2	49	2	1	5	22	1	Les D.C		LES FILAIRES	2	0	1	0	0	0	0	0	0		2	0	0	0	0	0	0	0	1	0		0	NSP	NSP	NSP	0	Je ne sais pas		0	NSP	NSP	NSP	0	Oui	Mectizan/ivermectine
773	Yabassi	2	4	1	18	1	1	5	5	1	L'école		MALADIE MOUSTIQUES	0	0	0	0	1	0	0	0	0		0	0	0	0	0	0	0	0	1	0		0	NSP	NSP	NSP	0	Je ne sais pas		0				0	Oui	Mectizan/ivermectine
753	Yabassi	2	4	6	22	1	3	3	3	0	non applicable		non applicable	0	0	0	0	0	0	0	0	0		0	0	0	0	0	0	0	0	0	0		0	NSP	NSP	NSP	0	non applicable		0				0	non applicable	non applicable
19	Yabassi	2	4	6	27	2	2	3	3	0	non applicable		non applicable	0	0	0	0	0	0	0	0	0		0	0	0	0	0	0	0	0	0	0		0	NSP	NSP	NSP	0	non applicable		0				0	non applicable	non applicable
404	Yabassi	1	5	1	18	1	1	5	18	1	Médecin/infirmier		MALADIE BOUTONS	1	0	0	0	0	0	1	0	0		0	0	0	0	0	0	0	0	0	1	BOUTONS SUR LA PEAU	1	NSP	NSP	NSP	0	Je ne sais pas		0				0	Oui	Mectizan/ivermectine
358	Yabassi	1	6	4	30	1	1	5	0.5	1	L'école		MALADIE CAUSEE MOUT MOUT	1	1	0	0	1	0	0	0	0		0	1	1	0	0	0	1	0	0	0		3	CECITE	NSP	NSP	1	Onchocerca volvulus		2				0	Oui	Autre	TRAITEMENT
915	Yabassi	2	5	4	39	2	2	3	11	1	Les D.C		CECITE DES RIVIERES	3	1	0	0	0	0	0	0	0		1	0	1	0	0	1	0	0	0	0		2	CECITE	ELEPHANTIASIE	DEMANGEAISONS	2	Je ne sais pas		0				0	Oui	Mectizan/ivermectine
974	Yabassi	1	2	6	28	1	2	5	28	0	non applicable		non applicable	0	0	0	0	0	0	0	0	0		0	0	0	0	0	0	0	0	0	0		0	NSP	NSP	NSP	0	non applicable		0				0	non applicable	non applicable
960	Yabassi	2	3	2	57	2	1	2	15	0	non applicable		non applicable	0	0	0	0	0	0	0	0	0		0	0	0	0	0	0	0	0	0	0		0	NSP	NSP	NSP	0	non applicable		0				0	non applicable	non applicable
369	Yabassi	1	5	7	29	1	2	3	2	1	L'école		MALADIE EAU SALE	0	0	0	1	0	0	0	0	0		0	1	0	0	0	0	0	0	0	0		1	NSP	NSP	NSP	0	Des vers		1				0	Oui	Autre	VACCIN
790	Yabassi	2	2	2	20	2	5	5	20	1	La radio/télévision		NSP	0	0	0	0	0	0	1	0	0		0	0	0	0	0	0	0	0	1	0		0	NSP	NSP	NSP	0	Je ne sais pas		0				0	Ne sait pas	non applicable
971	Yabassi	2	2	2	49	1	2	4	49	1	La radio/télévision		MALADIE LIEE EAU	1	0	0	0	0	0	1	0	0		0	0	1	0	0	0	0	0	0	0		1	NSP	NSP	NSP	0	Je ne sais pas		0				0	Oui	Autre	SI ON VA A LHOPITAL
951	Yabassi	2	5	5	41	2	1	5	19	1	La radio/télévision		MALADIE PARALYSE	0	0	0	1	0	0	0	0	0		0	0	0	0	0	0	0	0	0	1	ELEPHANTIASIS	0	PARALYSIE	LESIONS DE LA PEAU	NSP	1	Je ne sais pas		0				0	Oui	Mectizan/ivermectine
934	Yabassi	2	5	6	75	1	3	5	20	1	La famille/les amis		NSP	0	0	0	0	0	0	1	0	0		0	0	1	0	0	0	0	0	0	0		1	ELEPHANTASIS	CECITE	NSP	1	Je ne sais pas		0				0	Oui	Mectizan/ivermectine
943	Yabassi	1	2	2	62	2	3	5	35	0	non applicable		non applicable	0	0	0	0	0	0	0	0	0		0	0	0	0	0	0	0	0	0	0		0	NSP	NSP	NSP	0	non applicable		0				0	non applicable	non applicable
349	Yabassi	1	3	6	29	1	1	3	2	1	Des affiches		NSP	0	0	0	1	0	0	0	0	0		0	0	0	0	0	0	0	0	1	0		0	NSP	NSP	NSP	0	Je ne sais pas		0				0	Oui	Je ne sais pas
818	Yabassi	2	5	2	30	2	1	5	28	1	Autre	J AI DEJA EU LES FILAIRES	MALADIE DEMANGEAISONS	1	0	0	0	0	0	1	0	0		0	1	1	0	0	0	0	0	0	0		2	NSP	NSP	NSP	0	Je ne sais pas		0	NSP	NSP	NSP	0	Oui	Autre	A L HP
577	Yabassi	1	2	2	29	2	2	5	5	0	non applicable		non applicable	0	0	0	0	0	0	0	0	0		0	0	0	0	0	0	0	0	0	0		0	NSP	NSP	NSP	0	non applicable		0				0	non applicable	non applicable
6	Yabassi	2	4	6	26	1	2	5	1	0	non applicable		non applicable	0	0	0	0	0	0	0	0	0		0	0	0	0	0	0	0	0	0	0		0	NSP	NSP	NSP	0	non applicable		0				0	non applicable	non applicable
755	Yabassi	2	4	2	34	2	1	3	15	1	Médecin/infirmier		LES FILAIRES	2	0	0	0	1	0	0	0	0		0	0	1	0	0	0	0	0	0	0		1	FILAIRES	CECITE	NSP	1	Je ne sais pas		0				0	Oui	Mectizan/ivermectine
80	Yabassi	2	6	1	29	1	2	2	4	1	L'école		CECITE DES RIVIERES	3	0	0	0	0	0	0	0	1	PROXIMITE EAU/COURS D'EAU	0	0	1	0	0	0	0	0	0	1	GONFLEMENT DE LA PEAU	1	LESIONS DE LA PEAU	MAL DES YEUX	NSP	2	Je ne sais pas		0				0	Oui	Autre	MEDICAMENTS PHARMACEUTIQUES
780	Yabassi	2	2	6	36	1	2	5	30	0	non applicable		non applicable	0	0	0	0	0	0	0	0	0		0	0	0	0	0	0	0	0	0	0		0	NSP	NSP	NSP	0	non applicable		0				0	non applicable	non applicable
776	Yabassi	2	4	2	50	2	3	4	0.4	0	non applicable		non applicable	0	0	0	0	0	0	0	0	0		0	0	0	0	0	0	0	0	0	0		0	NSP	NSP	NSP	0	non applicable		0				0	non applicable	non applicable
12	Yabassi	1	4	7	23	2	2	5	1	0	non applicable		non applicable	0	0	0	0	0	0	0	0	0		0	0	0	0	0	0	0	0	0	0		0	NSP	NSP	NSP	0	non applicable		0				0	non applicable	non applicable
919	Yabassi	1	4	6	34	2	2	5	34	1	Médecin/infirmier		NSP	0	0	0	0	0	0	1	0	0		0	0	0	0	0	0	0	0	1	0		0	NSP	NSP	NSP	0	Je ne sais pas		0				0	Ne sait pas	non applicable
937	Yabassi	2	4	2	54	2	4	5	19	1	L'école		MALADIE TRANSMISE MOUT MOUT	3	0	1	0	0	0	0	0	0		2	0	1	0	0	0	0	0	0	1	PIEDS QUI GONFLENT	1	CECITE	ELEPHANTIASIS	NSP	1	Je ne sais pas		0	NSP	NSP	NSP	0	Oui	Mectizan/ivermectine
742	Yabassi	1	4	2	47	2	1	5	18	1	La famille/les amis		MALADIE CAUSEE MOUT MOUT	1	0	1	0	0	0	0	0	0		2	1	0	0	0	0	0	0	0	0		1	CECITE	PARALYSIE	NSP	1	Je ne sais pas		0				0	Oui	Mectizan/ivermectine
819	Yabassi	2	6	1	23	1	1	2	0.6	1	La famille/les amis		MALADIE DEMANGEAISONS	1	0	0	0	0	1	0	0	0		0	0	1	0	0	0	0	0	0	0		1	BLESSURES	LA PEAU GONFLE	NSP	0	Je ne sais pas		0	NSP	NSP	NSP	0	Oui	Mectizan/ivermectine
970	Yabassi	1	4	6	37	1	1	4	37	1	Médecin/infirmier		NSP	0	0	1	0	0	0	0	0	0		2	0	1	0	1	0	0	0	0	0		2	NSP	NSP	NSP	0	Je ne sais pas		0				0	Oui	Mectizan/ivermectine
42	Yabassi	1	3	2	34	2	1	5	34	0	non applicable		non applicable	0	0	0	0	0	0	0	0	0		0	0	0	0	0	0	0	0	0	0		0	NSP	NSP	NSP	0	non applicable		0				0	non applicable	non applicable
908	Yabassi	1	4	1	17	1	1	5	14	0	non applicable		non applicable	0	0	0	0	0	0	0	0	0		0	0	0	0	0	0	0	0	0	0		0	NSP	NSP	NSP	0	non applicable		0				0	non applicable	non applicable
830	Yabassi	1	3	7	45	2	1	4	30	0	non applicable		non applicable	0	0	0	0	0	0	0	0	0		0	0	0	0	0	0	0	0	0	0		0	NSP	NSP	NSP	0	non applicable		0				0	non applicable	non applicable
808	Yabassi	2	6	2	57	2	1	4	3	1	L'école		MALADIE CAUSEE MOUT MOUT	1	1	1	0	0	0	0	0	0		2	0	1	0	0	1	0	0	0	0		2	PALUDISME	CECITE PARTIELLE	LES NERFS	1	Je ne sais pas		0	NSP	NSP	NSP	0	Oui	Mectizan/ivermectine
567	Yabassi	2	4	6	52	2	2	3	6	0	non applicable		non applicable	0	0	0	0	0	0	0	0	0		0	0	0	0	0	0	0	0	0	0		0	NSP	NSP	NSP	0	non applicable		0				0	non applicable	non applicable
68	Yabassi	2	5	4	71	2	2	5	40	1	Les D.C		CECITE DES RIVIERES	3	0	1	0	0	0	0	0	0		2	0	0	1	0	0	1	0	0	0		2	AFFAIBLISSEMENT DE LA VUE	CECITE	YEUX QUI COULENT	2	Je ne sais pas		0	PARASITE	PARASITE	NSP	0	Oui	Mectizan/ivermectine
396	Yabassi	2	3	4	71	2	1	5	3	1	La famille/les amis		NSP	0	0	0	0	0	0	1	0	0		0	0	1	0	0	0	0	0	0	1	VIANDE CONTAMINEE	1	NSP	NSP	NSP	0	Des vers		1				0	Oui	Mectizan/ivermectine
741	Yabassi	1	0	2	70	4	2	5	10	0	non applicable		non applicable	0	0	0	0	0	0	0	0	0		0	0	0	0	0	0	0	0	0	0		0	NSP	NSP	NSP	0	non applicable		0				0	non applicable	non applicable
383	Yabassi	1	4	4	56	1	2	5	56	1	La radio/télévision		MALADIE LIEE EAU	1	0	0	0	0	0	1	0	0		0	0	0	0	0	0	0	0	1	0		0	NSP	NSP	NSP	0	Je ne sais pas		0				0	Ne sait pas	non applicable
939	Yabassi	2	2	3	64	2	4	1	64	1	Autre	ne se souvient plus	NSP	0	0	0	0	0	0	1	0	0		0	0	0	0	0	0	0	0	1	0		0	NSP	NSP	NSP	0	Je ne sais pas		0	NSP	NSP	NSP	0	Oui	Autre	ALLER A LHOPITAL
909	Yabassi	2	5	5	33	2	2	5	5	0	non applicable		non applicable	0	0	0	0	0	0	0	0	0		0	0	0	0	0	0	0	0	0	0		0	NSP	NSP	NSP	0	non applicable		0			0	0	non applicable	non applicable
547	Yabassi	1	1	2	34	2	1	5	34	0	non applicable		non applicable	0	0	0	0	0	0	0	0	0		0	0	0	0	0	0	0	0	0	0		0	NSP	NSP	NSP	0	non applicable		0				0	non applicable	non applicable
899	Yabassi	1	4	1	17	1	2	1	5	0	non applicable		non applicable	0	0	0	0	0	0	0	0	0		0	0	0	0	0	0	0	0	0	0		0	NSP	NSP	NSP	0	non applicable		0				0	non applicable	non applicable
36	Yabassi	1	3	2	32	2	1	5	5	1	Les D.C		LES FILAIRES	2	0	0	0	0	0	1	0	0		0	0	0	0	0	0	0	0	1	0		0	NSP	NSP	NSP	0	Je ne sais pas		0	NSP	NSP	NSP	0	Oui	Mectizan/ivermectine
824	Yabassi	2	5	3	32	2	2	4	32	0	non applicable		non applicable	0	0	0	0	0	0	1	0	0		0	0	0	0	0	0	0	0	1	0		0	NSP	NSP	NSP	0	non applicable		0	NSP	NSP	NSP	0	non applicable	non applicable
749	Yabassi	2	3	5	56	2	2	5	20	1	Médecin/infirmier		MALADIE MOUSTIQUES	0	0	0	0	1	0	0	0	0		0	0	0	0	0	0	0	0	0	1	COURBATURES ET FATIGUES	0	DEMANGEAISONS	FATIGUE	NSP	1	Je ne sais pas		0				0	Oui	Je ne sais pas
74	Yabassi	2	2	2	47	2	2	5	10	1	Médecin/infirmier		MALADIE CECITE	2	0	1	0	0	0	0	0	0		2	0	1	0	0	0	1	0	0	0		2	CECITE	LESIONS DE LA PEAU	NSP	2	Je ne sais pas		0	NSP	NSP	NSP	0	Oui	Mectizan/ivermectine
914	Yabassi	1	2	2	63	4	1	5	25	0	non applicable		non applicable	0	0	0	0	0	0	0	0	0		0	0	0	0	0	0	0	0	0	0		0	NSP	NSP	NSP	0	non applicable		0				0	non applicable	non applicable
75	Yabassi	2	5	5	32	1	2	5	4	1	La radio/télévision		MALADIE CECITE	2	0	1	0	0	0	0	0	0		2	0	1	0	0	0	0	1	0	0		2	EXCES DE SUCRE DANS LE SANG	PIQURES DE MOUT MOUT A LONG TERME	NSP	0	Je ne sais pas		0				0	Oui	Mectizan/ivermectine
346	Yabassi	1	3	3	25	1	1	2	25	0	non applicable		non applicable	0	0	0	0	0	0	0	0	0		0	0	0	0	0	0	0	0	0	0		0	NSP	NSP	NSP	0	non applicable		0				0	non applicable	non applicable
58	Yabassi	2	6	1	25	1	1	2	4	1	L'école		NSP	0	0	0	0	0	0	0	0	1	PROXIMITE EAU/COURS D'EAU	0	0	1	0	0	0	0	0	0	0		1	FLEAU SOCIAL	CECITE	NSP	2	Onchocerca volvulus		2	NSP	IBERNALE	NSP	0	Oui	Je ne sais pas
733	Yabassi	2	2	2	67	2	1	5	67	0	non applicable		non applicable	0	0	0	0	0	0	0	0	0		0	0	0	0	0	0	0	0	0	0		0	NSP	NSP	NSP	0	non applicable		0				0	non applicable	non applicable
398	Yabassi	2	4	2	46	2	2	5	20	1	Médecin/infirmier		NSP	0	0	0	0	0	0	1	0	0		0	0	0	0	0	0	0	0	1	0		0	NSP	NSP	NSP	0	Je ne sais pas		0				0	Oui	Je ne sais pas
34	Yabassi	2	3	2	50	2	3	5	35	1	Médecin/infirmier		MALADIE YEUX ET PEAU	1	0	0	0	0	0	1	0	0		0	0	0	0	0	1	1	0	0	0		2	CECITE	ELEPHANTIASIS	NSP	1	Je ne sais pas		0	NSP	NSP	NSP	0	Oui	Mectizan/ivermectine
844	Yabassi	1	3	2	49	2	2	4	4	1	Médecin/infirmier		MALADIE CAUSEE MOUT MOUT	1	1	0	0	0	0	0	0	0		1	0	0	0	0	0	0	0	1	0		0	NSP	NSP	NSP	0	Je ne sais pas		0				0	Oui	Je ne sais pas
722	Yabassi	1	5	6	26	2	1	3	5	1	La radio/télévision		NSP	0	0	0	0	0	0	1	0	0		0	0	0	0	0	0	0	0	1	0		0	NSP	NSP	NSP	0	Je ne sais pas		0				0	Oui	Je ne sais pas
37	Yabassi	1	4	1	21	1	1	5	21	1	Les D.C		NSP	0	0	0	0	0	0	1	0	0		0	0	0	0	0	0	0	0	1	0		0	NSP	NSP	NSP	0	Je ne sais pas		0	NSP	NSP	NSP	0	Oui	Je ne sais pas
837	Yabassi	2	3	2	35	1	1	5	0.6	0	non applicable		non applicable	0	0	0	0	0	0	0	0	0		0	0	0	0	0	0	0	0	0	0		0	NSP	NSP	NSP	0	non applicable		0				0	non applicable	non applicable
759	Yabassi	2	4	4	45	2	2	5	11	1	Les D.C		MALADIE DONNE FILAIRES	1	1	0	0	1	0	0	0	0		0	0	0	0	0	0	1	0	0	1	YEUX RESSORTI	1	MAL DES YEUX	DEMAGEAISONS	NSP	2	Je ne sais pas		0				0	Oui	Mectizan/ivermectine
831	Yabassi	2	6	1	40	2	1	3	3	1	L'école		CECITE DES RIVIERES	3	0	0	0	0	0	0	0	1	PROXIMITE EAU/COURS D'EAU	0	1	0	0	0	1	0	0	0	0		2	CECITE	ELEPHANTHIASIE	LESIONS DE LA PEAU	2	Onchocerca volvulus		2				0	Oui	Mectizan/ivermectine
829	Yabassi	2	5	1	20	1	2	4	2	0	non applicable		non applicable	0	0	0	0	0	0	1	0	0		0	0	0	0	0	0	0	0	1	0		0	NSP	NSP	NSP	0	non applicable		0	NSP	NSP	NSP	0	non applicable	non applicable
558	Yabassi	1	6	5	47	2	3	2	5	1	L'école		MALADIE EAU SALE	0	0	0	1	0	0	0	0	0		0	0	1	0	0	0	0	0	0	0		1	CECITE	NSP	NSP	1	Je ne sais pas		0				0	Oui	Mectizan/ivermectine
40	Yabassi	2	4	6	52	2	5	5	52	0	non applicable		non applicable	0	0	0	0	0	0	0	0	0		0	0	0	0	0	0	0	0	0	0		0	NSP	NSP	NSP	0	non applicable		0				0	non applicable	non applicable
781	Yabassi	2	6	6	54	2	2	5	2	1	La famille/les amis		MALADIE LIEE EAU	1	0	0	1	0	0	0	0	0		0	0	0	0	0	0	0	1	0	0		1	NSP	NSP	NSP	0	Les filaires		1				0	Oui	Je ne sais pas
732	Yabassi	2	3	2	45	2	2	5	30	1	Médecin/infirmier		MALADIE CECITE	2	0	0	0	1	0	0	0	0		0	0	1	0	0	0	0	0	0	0		1	CECITE	DEMANGEAISONS	LESIONS DE LAPEAU	3	Je ne sais pas		0				0	Oui	Mectizan/ivermectine
823	Yabassi	2	6	1	27	1	1	2	5	1	L'école		MALADIE BOUTONS	1	0	0	0	0	0	1	0	0		0	0	0	1	0	0	0	0	0	0		1	MALAISES	NSP	NSP	0	Je ne sais pas		0	NSP	NSP	NSP	0	Oui	Je ne sais pas
822	Yabassi	2	3	1	22	1	2	5	7	1	Des affiches		MALADIE CAUSEE MOUT MOUT	1	0	1	0	0	0	0	0	0		2	0	1	0	0	0	0	0	0	0		1	CECITE	FLEAU SOCIAL	NSP	2	Je ne sais pas		0	NSP	NSP	NSP	0	Oui	Mectizan/ivermectine
402	Yabassi	1	0	2	20	2	3	3	2	0	non applicable		non applicable	0	0	0	0	0	0	0	0	0		0	0	0	0	0	0	0	0	0	0		0	NSP	NSP	NSP	0	non applicable		0				0	non applicable	non applicable
820	Yabassi	2	6	1	20	1	1	2	0.6	1	La famille/les amis		MALADIE DEMANGEAISONS	1	0	0	0	0	0	1	0	0		0	0	0	0	0	0	0	0	1	0		0	NSP	NSP	NSP	0	Je ne sais pas		0	NSP	NSP	NSP	0	Oui	Mectizan/ivermectine
730	Yabassi	1	0	2	60	2	1	5	60	0	non applicable		non applicable	0	0	0	0	0	0	0	0	0		0	0	0	0	0	0	0	0	0	0		0	NSP	NSP	NSP	0	non applicable		0				0	non applicable	non applicable
817	Yabassi	2	6	6	27	1	1	2	3	1	Médecin/infirmier		MALADIE CAUSEE MOUT MOUT	1	1	1	0	0	0	0	0	0		2	0	1	0	0	0	0	0	0	0		1	DESTRUCTION DE LA PEAU	CECITE	FATIGUE	2	Onchocerca volvulus		2	VER	TOXINES	NSP	1	Oui	Mectizan/ivermectine
70	Yabassi	2	6	4	52	2	2	5	22	1	L'école		NSP	0	0	0	0	1	0	0	0	0		0	0	1	0	0	0	0	0	0	0		1	CECITE	ERUPTION CUTANEE	ELEPHANTIASIS	2	Je ne sais pas		0	PETITS VERS	NSP	NSP	1	Oui	Mectizan/ivermectine
815	Yabassi	2	6	1	25	1	2	5	4	1	La famille/les amis		MALADIE NODULES	1	0	0	0	0	0	0	1	0		0	0	1	0	0	0	0	0	0	0		1	PEAU GONFLE	MALAISE	PICOTTEMENTS	1	Je ne sais pas		0	NSP	NSP	NSP	0	Oui	Mectizan/ivermectine
570	Yabassi	1	5	2	25	2	2	5	0.3	0	non applicable		non applicable	0	0	0	0	0	0	0	0	0		0	0	0	0	0	0	0	0	0	0		0	NSP	NSP	NSP	0	non applicable		0				0	non applicable	non applicable
569	Yabassi	2	6	4	45	2	2	5	12	1	L'école		MALADIE TRANSMISE MOUT MOUT	3	0	1	0	0	1	0	0	0		1	1	1	1	0	1	0	0	0	0		4	CECITE	LESIONS DE LA PEAU	ALOURDISSEMENT DES JAMBES	2	Onchocerca volvulus		2	VERS	KYSTE	72 HEURES	0	Oui	Mectizan/ivermectine
928	Yabassi	1	4	6	28	2	2	4	5	1	Autre	ne se souvient plus	NSP	0	0	0	0	0	0	1	0	0		0	0	0	0	0	0	0	0	1	0		0	NSP	NSP	NSP	0	Je ne sais pas		0				0	Ne sait pas	non applicable
374	Yabassi	2	3	3	58	2	2	3	2	0	non applicable		non applicable	0	0	0	0	0	0	0	0	0		0	0	0	0	0	0	0	0	0	0		0	NSP	NSP	NSP	0	non applicable		0				0	non applicable	non applicable
32	Yabassi	2	3	2	52	1	2	5	50	1	Médecin/infirmier		MALADIE CECITE	2	0	0	0	0	0	1	0	0		0	0	0	0	0	0	0	0	1	0		0	NSP	NSP	NSP	0	Je ne sais pas		0	NSP	NSP	NSP	0	Oui	Mectizan/ivermectine
67	Yabassi	1	0	3	26	1	2	5	26	1	Médecin/infirmier		NSP	0	0	0	0	0	0	0	0	1	LES RELATIONS SEXUELLES	0	0	1	0	0	0	0	0	0	0		1	LE FROID	LE CORPS QUI FAIT MAL	NSP	0	Des vers		1	NSP	NSP	3 ANS	0	Oui	Médicaments traditionnels
66	Yabassi	1	4	1	18	1	1	5	14	0	non applicable		non applicable	0	0	0	0	0	0	0	0	0		0	0	0	0	0	0	0	0	0	0		0	NSP	NSP	NSP	0	non applicable		0				0	non applicable	non applicable
715	Yabassi	2	4	4	63	2	1	5	63	1	Le chef du quartier/village		MALADIE CECITE	2	0	1	0	0	0	0	0	0		2	0	1	0	0	0	0	0	0	0		1	CECITE	LESIONS DE LA PEAU	ELEPHANTIASIS	2	Je ne sais pas		0				0	Oui	Mectizan/ivermectine
950	Yabassi	2	6	4	43	2	3	5	0.6	1	Médecin/infirmier		MALADIE ONCHOCERCA	3	0	1	0	0	0	0	0	0		2	0	1	0	0	1	0	1	0	0		3	CECITE	ELEPHANTIASIS	PARALYSIE	1	Onchocerca volvulus		2	FILAIRES	NSP	24H	1	Oui	Mectizan/ivermectine
571	Yabassi	2	4	2	38	2	3	5	6	0	non applicable		non applicable	0	0	0	0	0	0	0	0	0		0	0	0	0	0	0	0	0	0	0		0	NSP	NSP	NSP	0	non applicable		0				0	non applicable	non applicable
798	Yabassi	2	2	6	30	2	1	5	30	0	non applicable		non applicable	0	0	0	0	0	0	0	0	0		0	0	0	0	0	0	0	0	0	0		0	NSP	NSP	NSP	0	non applicable		0	NSP	NSP	NSP	0	non applicable	non applicable
810	Yabassi	2	3	2	65	1	3	4	40	0	non applicable		non applicable	0	0	0	0	0	0	1	0	0		0	0	0	0	0	0	0	0	1	0		0	NSP	NSP	NSP	0	non applicable		0	NSP	NSP	NSP	0	non applicable	non applicable
794	Yabassi	1	1	3	35	2	4	5	5	0	non applicable		non applicable	0	0	0	0	0	0	0	0	0		0	0	0	0	0	0	0	0	0	0		0	NSP	NSP	NSP	0	non applicable		0				0	non applicable	non applicable
792	Yabassi	1	4	7	42	2	1	5	40	1	L'école		MALADIE TRANSMISE MOUT MOUT	3	0	1	0	0	0	0	0	0		2	0	0	0	0	0	0	0	0	1	BOUTONS SUR LA PEAU	1	NSP	NSP	NSP	0	Je ne sais pas		0				0	Oui	Je ne sais pas
79	Yabassi	2	5	4	50	2	1	5	2	1	L'école		MALADIE EAU SALE	0	0	0	0	0	0	0	0	1	A TRAVERS LES PORES	0	0	1	0	0	0	0	0	0	0		1	STERILITE	NSP	NSP	0	Onchocerca volvulus		2	PARASITE	NSP	NSP	0	Oui	Autre	ANTIBIOTIQUES
784	Yabassi	2	2	6	58	2	1	5	20	1	Médecin/infirmier		MALADIE YEUX	1	0	0	0	0	0	0	0	1	GALE	0	0	0	0	0	1	1	0	0	0		2	CECITE	CATARACTE	NSP	1	Je ne sais pas		0				0	Ne sait pas	non applicable
557	Yabassi	1	2	1	17	1	2	5	7	0	non applicable		non applicable	0	0	0	0	0	0	0	0	0		0	0	0	0	0	0	0	0	0	0		0	NSP	NSP	NSP	0	non applicable		0				0	non applicable	non applicable
896	Yabassi	2	5	2	53	1	2	5	17	1	Médecin/infirmier		MALADIE CECITE	2	0	1	0	1	0	0	0	0		1	0	1	0	0	0	0	0	0	0		1	NSP	NSP	NSP	0	Je ne sais pas		0				0	Oui	Mectizan/ivermectine
372	Yabassi	1	3	1	32	1	2	3	3	1	La radio/télévision		MALADIE LIEE EAU	1	0	0	0	0	0	1	0	0		0	1	1	0	0	0	0	0	0	0		2	LESIONS DE LA PEAU	NSP	NSP	1	Onchocerca volvulus		2	VERS	NSP	24 H	1	Oui	Je ne sais pas
917	Yabassi	1	4	6	37	2	1	5	37	1	Des affiches		MALADIE CAUSEE MOUT MOUT	1	0	1	0	1	0	0	0	0		1	0	1	0	0	0	1	0	0	0		2	CECITE	NSP	NSP	1	Je ne sais pas		0				0	Oui	Mectizan/ivermectine
955	Yabassi	2	4	7	40	1	1	5	40	0	non applicable		non applicable	0	0	0	0	0	0	0	0	0		0	0	0	0	0	0	0	0	0	0		0	NSP	NSP	NSP	0	non applicable		0				0	non applicable	non applicable
936	Yabassi	1	5	6	41	2	5	5	7	1	L'école		MALADIE INSECTES	0	0	1	0	0	0	0	0	0		2	0	1	0	0	1	0	0	0	0		2	CECITE	LESIONS DE LA PEAU	FILAIRES	2	Des vers		1	NSP	NSP	NSP	0	Oui	Mectizan/ivermectine
771	Yabassi	1	0	7	80	4	2	5	80	1	Les D.C		MALADIE CAUSEE MOUT MOUT	1	0	1	0	0	0	0	0	0		2	0	0	0	0	0	0	1	0	0		1	MAUVAISE VISION	NSP	NSP	1	Je ne sais pas		0				0	Oui	Autre	COMPRIME SOUS FORME 1/4
43	Yabassi	1	6	1	25	1	1	2	3	1	L'école		MALADIE EAU SALE	0	0	0	0	1	0	0	0	0		0	1	1	1	0	0	0	0	0	0		3	CECITE	FLEAU SOCIAL	INFIRMITE	2	Onchocerca volvulus		2	PARASITE	NSP	NSP	0	Oui	Mectizan/ivermectine
900	Yabassi	1	4	1	20	1	2	5	15	1	L'école		NSP	0	0	0	0	0	0	1	0	0		0	0	0	0	0	0	0	0	1	0		0	NSP	NSP	NSP	0	Je ne sais pas		0				0	Ne sait pas	non applicable
764	Yabassi	1	0	2	50	4	2	5	16	0	non applicable		non applicable	0	0	0	0	0	0	0	0	0		0	0	0	0	0	0	0	0	0	0		0	NSP	NSP	NSP	0	non applicable		0				0	non applicable	non applicable
762	Yabassi	1	5	4	28	1	1	3	1	1	L'école		CECITE DES RIVIERES	3	0	0	0	1	0	0	0	0		0	0	0	0	0	0	0	0	1	0		0	CECITE	NSP	NSP	1	Onchocerca volvulus		2				0	Oui	Mectizan/ivermectine
942	Yabassi	1	0	2	61	4	2	5	40	0	non applicable		non applicable	0	0	0	0	0	0	0	0	0		0	0	0	0	0	0	0	0	0	0		0	NSP	NSP	NSP	0	non applicable		0				0	non applicable	non applicable
905	Yabassi	1	3	2	56	1	2	5	56	0	non applicable		non applicable	0	0	0	0	0	0	0	0	0		0	0	0	0	0	0	0	0	0	0		0	NSP	NSP	NSP	0	non applicable		0				0	non applicable	non applicable
551	Yabassi	1	3	2	30	2	3	5	10	1	Médecin/infirmier		MALADIE YEUX	1	0	0	0	1	0	0	0	0		0	1	1	0	0	0	0	0	0	0		2	CECITE	LESIONS DE LA PEAU	NSP	2	Je ne sais pas		0				0	Oui	Mectizan/ivermectine
972	Yabassi	1	2	2	53	2	4	5	23	0	non applicable		non applicable	0	0	0	0	0	0	0	0	0		0	0	0	0	0	0	0	0	0	0		0	NSP	NSP	NSP	0	non applicable		0				0	non applicable	non applicable
954	Yabassi	2	5	2	47	2	3	3	15	1	La radio/télévision		MALADIE CECITE	2	0	0	1	0	0	0	0	0		0	0	1	0	1	0	0	0	0	0		2	CECITE	PARALYSIE	NSP	1	Des vers		1	BACTERIE	NSP	24H	0	Oui	Mectizan/ivermectine
751	Yabassi	2	5	2	28	1	1	5	28	1	Médecin/infirmier		MALADIE PARASITAIRE	1	0	0	0	0	0	0	0	1	INSUFFISANCE ALIMENTAIRE	0	0	0	0	0	0	0	0	1	0		0	PARALYSIE	NSP	NSP	0	Je ne sais pas		0				0	Non	non applicable
16	Yabassi	2	3	2	23	1	2	5	23	1	La famille/les amis		MALADIE, VAGUE	0	0	0	0	0	0	1	0	0		0	0	0	0	0	0	0	0	1	0		0	NSP	NSP	NSP	0	Je ne sais pas		0	NSP	NSP	NSP	0	Oui	Autre	PRODUITS PHARMACEUTIQUES
397	Yabassi	2	5	2	45	2	1	5	45	1	La famille/les amis		NSP	0	0	1	0	0	0	0	0	0		2	0	1	0	0	0	0	0	0	0		1	CECITE	NSP	NSP	1	Je ne sais pas		0				0	Oui	Mectizan/ivermectine
743	Yabassi	1	4	2	39	2	1	3	2	0	non applicable		non applicable	0	0	0	0	0	0	0	0	0		0	0	0	0	0	0	0	0	0	0		0	NSP	NSP	NSP	0	non applicable		0				0	non applicable	non applicable
583	Yabassi	1	4	1	15	1	2	5	12	0	non applicable		non applicable	0	0	0	0	0	0	0	0	0		0	0	0	0	0	0	0	0	0	0		0	NSP	NSP	NSP	0	non applicable		0				0	non applicable	non applicable
51	Yabassi	1	2	3	50	2	2	5	50	1	Des affiches		NSP	0	0	0	1	1	0	0	0	0		0	0	1	0	0	0	0	0	0	0		1	NSP	NSP	NSP	0	Je ne sais pas		0	NSP	NSP	NSP	0	Oui	Mectizan/ivermectine
47	Yabassi	1	5	1	19	1	2	5	10	0	non applicable		non applicable	0	0	0	0	0	0	0	0	0		0	0	0	0	0	0	0	0	0	0		0	NSP	NSP	NSP	0	non applicable		0				0	non applicable	non applicable
910	Yabassi	2	5	4	44	2	1	5	13	1	Médecin/infirmier		MALADIE CAUSEE MOUT MOUT	1	0	1	0	0	0	0	0	0		2	0	0	0	0	0	1	1	0	0		2	MYOPIE	LESIONS DE LA EPAU	NSP	1	Je ne sais pas		0				0	Ne sait pas	non applicable
408	Yabassi	2	4	6	25	1	1	5	25	0	non applicable		non applicable	0	0	0	0	0	0	0	0	0		0	0	0	0	0	0	0	0	0	0		0	NSP	NSP	NSP	0	non applicable		0				0	non applicable	non applicable
384	Yabassi	1	0	2	75	4	2	5	30	0	non applicable		non applicable	0	0	0	0	0	0	0	0	0		0	0	0	0	0	0	0	0	0	0		0	NSP	NSP	NSP	0	non applicable		0				0	non applicable	non applicable
723	Yabassi	2	4	1	18	1	2	5	3	1	Médecin/infirmier		MALADIE YEUX	1	0	0	0	0	0	1	0	0		0	0	0	0	0	0	1	0	0	0		1	CECITE	MORT	NSP	1	Je ne sais pas		0				0	Oui	Je ne sais pas
725	Yabassi	2	4	5	35	2	3	2	3	1	La radio/télévision		NSP	0	0	0	0	0	0	1	0	0		0	0	0	0	0	0	0	0	1	0		0	NSP	NSP	NSP	0	Je ne sais pas		0				0	Ne sait pas	non applicable
838	Yabassi	2	5	2	32	1	2	2	32	1	L'école		MALADIE INSECTES	0	1	1	0	0	0	0	0	0		2	0	1	0	0	0	0	0	0	0		1	CECITE	LESIONS DE LA PEAU	NSP	2	Je ne sais pas		0				0	Ne sait pas	non applicable
7	Yabassi	1	2	3	40	2	2	5	40	0	non applicable		non applicable	0	0	0	0	0	0	0	0	0		0	0	0	0	0	0	0	0	0	0		0	NSP	NSP	NSP	0	non applicable		0				0	non applicable	non applicable
719	Yabassi	2	6	6	28	1	3	3	4	1	La radio/télévision		NSP	0	0	0	0	0	0	1	0	0		0	0	0	0	0	0	0	0	1	0		0	NSP	NSP	NSP	0	Je ne sais pas		0				0	Oui	Je ne sais pas
18	Yabassi	2	2	1	56	1	1	1	20	0	non applicable		non applicable	0	0	0	0	0	0	0	0	0		0	0	0	0	0	0	0	0	0	0		0	NSP	NSP	NSP	0	non applicable		0				0	non applicable	non applicable
27	Yabassi	1	3	2	51	2	3	5	40	0	non applicable		non applicable	0	0	0	0	0	0	0	0	0		0	0	0	0	0	0	0	0	0	0		0	NSP	NSP	NSP	0	non applicable		0				0	non applicable	non applicable
913	Yabassi	1	3	6	38	2	2	5	16	1	Des affiches		NSP	0	0	1	0	0	0	0	0	0		2	0	1	0	0	0	0	0	0	0		1	CECITE	NSP	NSP	1	Je ne sais pas		0				0	Oui	Mectizan/ivermectine
969	Yabassi	1	3	6	42	1	1	2	6	0	non applicable		non applicable	0	0	0	0	0	0	0	0	0		0	0	0	0	0	0	0	0	0	0		0	NSP	NSP	NSP	0	non applicable		0				0	non applicable	non applicable
785	Yabassi	2	2	2	65	2	3	5	50	0	non applicable		non applicable	0	0	0	0	0	0	0	0	0		0	0	0	0	0	0	0	0	0	0		0	NSP	NSP	NSP	0	non applicable		0				0	non applicable	non applicable
587	Yabassi	1	2	2	32	2	2	5	32	1	Médecin/infirmier		MALADIE DONNE FILAIRES	1	0	1	0	1	0	0	0	0		1	1	1	0	0	1	0	0	0	0		3	CECITE	LESIONS DE LA PEAU	NSP	2	Je ne sais pas		0				0	Oui	Mectizan/ivermectine
904	Yabassi	1	4	2	54	1	2	5	54	1	La famille/les amis		MALADIE CAUSEE MOUT MOUT	1	0	1	0	0	0	0	0	0		2	0	1	0	0	0	0	0	0	0		1	NSP	NSP	NSP	0	Je ne sais pas		0				0	Oui	Mectizan/ivermectine
957	Yabassi	2	3	2	76	1	1	4	45	0	non applicable		non applicable	0	0	0	0	0	0	0	0	0		0	0	0	0	0	0	0	0	0	0		0	NSP	NSP	NSP	0	non applicable		0				0	non applicable	non applicable
803	Yabassi	2	4	6	38	1	1	5	0.1	1	L'école		MALADIE, VAGUE	0	0	0	0	0	0	1	0	0		0	0	0	0	0	0	0	0	1	0		0	NSP	NSP	NSP	0	Je ne sais pas		0	NSP	NSP	NSP	0	Oui	Mectizan/ivermectine
893	Yabassi	2	3	2	37	2	1	2	6	1	Des affiches		NSP	0	0	0	0	0	0	1	0	0		0	0	0	0	0	0	0	0	1	0		0	NSP	NSP	NSP	0	Je ne sais pas		0				0	Oui	Mectizan/ivermectine
39	Yabassi	2	5	2	58	2	5	5	58	0	non applicable		non applicable	0	0	0	0	0	0	0	0	0		0	0	0	0	0	0	0	0	0	0		0	NSP	NSP	NSP	0	non applicable		0				0	non applicable	non applicable
385	Yabassi	2	3	6	46	2	3	4	42	1	Les D.C		MALADIE PARASITAIRE	1	0	1	0	1	0	0	0	1	PROXIMITE EAU/COURS D'EAU	1	0	0	0	0	0	0	1	0	0		1	CECITE	ELEPHANTIASIS	DEFORMATION DU CORPS	1	Je ne sais pas		0				0	Oui	Je ne sais pas
3	Yabassi	2	4	4	57	2	1	2	12	1	Médecin/infirmier		MALADIE CAUSEE MOUT MOUT	1	0	1	0	0	0	0	0	0		2	0	1	0	0	0	1	1	0	0		3	CECITE	PEAU DE LEZARD	NSP	2	Onchocerca volvulus		2	PARASITE	DANS SON ESTOMAC	3 JOURS	0	Oui	Mectizan/ivermectine
941	Yabassi	2	4	3	53	2	5	5	53	1	La radio/télévision		MALADIE, VAGUE	0	0	0	0	0	0	0	0	1	PIQURE DES INSECTES	0	0	1	0	0	0	0	0	0	1	CORPS ET YEUX QUI GONFLENT	1	CECITE	BLESSURES DE LA PEAU	PARALYSIE	1	Je ne sais pas		0				0	Oui	Mectizan/ivermectine
353	Yabassi	1	2	3	44	2	4	1	12	1	La radio/télévision		MALADIE YEUX	1	1	0	0	1	0	0	0	0		0	1	1	0	0	0	0	0	0	0		2	HELEPHANTIASIS	PERTE DE SANG	NSP	0	Onchocerca volvulus		2				0	Oui	Mectizan/ivermectine
82	Yabassi	1	4	1	24	2	1	5	2	1	L'école		MALADIE EAU SALE	0	0	0	1	0	0	0	0	0		0	1	1	0	0	0	0	0	0	0		2	LA MORT	MALADIE	PARALYSIE	0	Je ne sais pas		0				0	Oui	Mectizan/ivermectine
562	Yabassi	1	4	6	44	2	3	5	4	1	Médecin/infirmier		MALADIE CECITE	2	0	1	0	0	0	0	0	0		2	1	1	1	1	0	0	0	0	0		4	CECITE	NSP	NSP	1	Les filaires		0				0	Non	non applicable
816	Yabassi	2	6	1	23	1	2	3	5	1	L'école		MALADIE PEAU	1	0	0	1	0	0	0	0	0		0	0	1	0	0	0	0	0	0	0		1	LESIONS DE LA PEAU	NSP	NSP	1	Je ne sais pas		0	NSP	NSP	NSP	0	Oui	Je ne sais pas
927	Yabassi	1	4	6	24	2	3	5	3	0	non applicable		non applicable	0	0	0	0	0	0	0	0	0		0	0	0	0	0	0	0	0	0	0		0	NSP	NSP	NSP	0	non applicable		0				0	non applicable	non applicable
821	Yabassi	2	6	1	27	1	2	3	5	1	Des affiches		MALADIE YEUX	1	0	0	0	0	0	1	0	0		0	0	1	0	0	0	0	0	0	0		1	LESIONS DE LA PEAU	DOULEURS PHYSIQUE	NSP	1	Je ne sais pas		0	NSP	NSP	NSP	0	Oui	Je ne sais pas
938	Yabassi	2	4	2	29	2	4	5	29	0	non applicable		non applicable	0	0	0	0	0	0	0	0	0		0	0	0	0	0	0	0	0	0	0		0	NSP	NSP	NSP	0	non applicable		0				0	non applicable	non applicable
735	Yabassi	1	3	2	51	2	1	5	11	1	Le chef du quartier/village		MALADIE CECITE	2	0	1	0	0	0	0	0	0		2	0	1	1	1	0	1	0	0	0		4	CECITE	LESIONS DE LA PEAU	FILAIRES	2	Les filaires		0				0	Oui	Mectizan/ivermectine
584	Yabassi	2	5	6	36	2	1	5	1	1	L'école		MALADIE CAUSEE MOUT MOUT	1	0	1	0	0	1	0	0	0		1	0	1	0	0	0	0	0	0	0		1	LESIONS DE LA PEAU	DEGRADATION DE LA VUE	FILAIRES	1	Je ne sais pas		0				0	Oui	Mectizan/ivermectine
940	Yabassi	2	4	2	33	2	5	5	33	1	La radio/télévision		NSP	0	1	0	0	0	0	0	0	0		1	1	1	0	0	0	0	0	0	0		2	NSP	NSP	NSP	0	Je ne sais pas		0	NSP	NSP	NSP	0	Oui	Mectizan/ivermectine
365	Yabassi	2	5	1	30	1	2	5	1	1	Les D.C		CECITE DES RIVIERES	3	0	0	0	1	0	0	0	0		0	0	1	1	0	0	0	0	0	0		2	CECITE	ELEPHANTIASIS	NSP	1	Onchocerca volvulus		2				0	Oui	Mectizan/ivermectine
949	Yabassi	2	2	2	52	2	5	5	40	1	La famille/les amis		MALADIE, VAGUE	0	0	0	0	0	1	0	0	0		0	0	0	0	0	0	0	0	1	0		0	NSP	NSP	NSP	0	Je ne sais pas		0				0	Oui	Autre	HERBES ET HOPITAL
787	Yabassi	1	6	4	50	2	2	5	22	1	L'école		MALADIE YEUX	1	0	0	0	1	0	0	0	1	PROXIMITE EAU/COURS D'EAU	0	0	0	0	0	0	1	0	0	1	TACHES SUR LA PEAU	1	YEUX ROUGES	NSP	NSP	0	Je ne sais pas		0				0	Oui	Mectizan/ivermectine
375	Yabassi	1	6	1	27	1	2	2	1	1	L'école		MALADIE, VAGUE	0	0	0	0	0	1	0	0	0		0	1	1	0	0	0	0	0	0	0		2	NSP	NSP	NSP	0	Onchocerca volvulus		2				0	Oui	Je ne sais pas
731	Yabassi	2	3	2	43	1	2	3	13	0	non applicable		non applicable	0	0	0	0	0	0	0	0	0		0	0	0	0	0	0	0	0	0	0		0	NSP	NSP	NSP	0	non applicable		0				0	non applicable	non applicable
918	Yabassi	2	3	5	35	1	2	5	30	1	Des affiches		NSP	0	0	0	0	0	0	1	0	0		0	0	0	0	0	0	0	0	1	0		0	NSP	NSP	NSP	0	Je ne sais pas		0				0	Ne sait pas	non applicable
902	Yabassi	2	3	2	64	2	3	5	51	1	Médecin/infirmier		MALADIE, VAGUE	0	0	0	0	0	0	1	0	0		0	0	0	0	0	0	0	0	1	0		0	NSP	NSP	NSP	0	Je ne sais pas		0				0	Ne sait pas	non applicable
828	Yabassi	1	3	7	52	2	3	4	14	1	Médecin/infirmier		NSP	0	0	0	0	0	0	1	0	0		0	0	0	0	0	0	0	0	1	0		0	NSP	NSP	NSP	0	Je ne sais pas		0	NSP	NSP	NSP	0	Ne sait pas	non applicable
347	Yabassi	1	4	6	47	2	3	5	7	1	L'école		NSP	0	0	0	0	0	0	1	0	0		0	0	0	0	0	0	0	0	1	0		0	NSP	NSP	NSP	0	Je ne sais pas		0				0	Oui	Mectizan/ivermectine
811	Yabassi	2	6	1	27	1	1	5	4	1	La radio/télévision		MALADIE LIEE EAU	1	0	0	1	0	0	0	0	0		0	0	0	0	0	0	0	0	1	0		0	NSP	NSP	NSP	0	Je ne sais pas		0	NSP	NSP	NSP	0	Oui	Je ne sais pas
386	Yabassi	1	0	2	60	4	2	5	40	0	non applicable		non applicable	0	0	0	0	0	0	0	0	0		0	0	0	0	0	0	0	0	0	0		0	NSP	NSP	NSP	0	non applicable		0				0	non applicable	non applicable
839	Yabassi	1	4	2	47	2	5	2	23	0	non applicable		non applicable	0	0	0	0	0	0	0	0	0		0	0	0	0	0	0	0	0	0	0		0	NSP	NSP	NSP	0	non applicable		0				0	non applicable	non applicable
65	Yabassi	1	4	7	23	1	3	5	3	1	Médecin/infirmier		MALADIE, VAGUE	0	0	0	0	0	0	1	0	0		0	0	1	0	0	0	0	0	0	0		1	NSP	NSP	NSP	0	Je ne sais pas		0	NSP	NSP	NSP	0	Oui	Médicaments traditionnels
15	Yabassi	2	2	2	36	1	1	3	6	0	non applicable		non applicable	0	0	0	0	0	0	0	0	0		0	0	0	0	0	0	0	0	0	0		0	NSP	NSP	NSP	0	non applicable		0				0	non applicable	non applicable
796	Yabassi	2	4	1	16	1	1	5	16	0	non applicable		non applicable	0	0	0	0	0	0	0	0	0		0	0	0	0	0	0	0	0	0	0		0	NSP	NSP	NSP	1	non applicable		0				0	non applicable	non applicable
791	Yabassi	1	5	6	33	1	4	5	10	1	La famille/les amis		MALADIE YEUX	1	0	0	1	0	0	0	0	0		0	0	0	0	0	0	0	0	1	0		0	NSP	NSP	NSP	0	Je ne sais pas		0				0	Oui	Autre	HOPITAL
897	Yabassi	1	4	2	45	4	2	5	5	1	Médecin/infirmier		MALADIE MOUSTIQUES	0	0	1	0	0	0	0	0	0		2	0	1	0	0	0	0	0	0	0		1	CECITE	ELEPHANTIASIE	LESIONS DE LA PEAU	2	Je ne sais pas		0				0	Oui	Mectizan/ivermectine
717	Yabassi	1	4	7	29	1	1	5	13	1	Médecin/infirmier		MALADIE YEUX	1	0	0	0	0	0	1	0	0		0	0	0	0	0	0	1	0	0	0		1	CECITE	GONFLEMENT DU CORPS	NSP	1	Je ne sais pas		0				0	Oui	Mectizan/ivermectine
586	Yabassi	1	5	4	32	2	2	5	2	1	Médecin/infirmier		MALFORMATION	0	0	0	0	0	0	0	1	0		0	1	1	0	0	0	0	0	0	1	AUGMENTER LA TEMPERATURE	2	CECITE	ELEPHANTIASIS	NSP	1	Je ne sais pas		0				0	Oui	Mectizan/ivermectine
930	Yabassi	2	4	2	31	2	2	5	20	1	Médecin/infirmier		NSP	0	0	0	0	0	0	1	0	0		0	0	0	0	0	0	0	0	1	0		0	NSP	NSP	NSP	0	Je ne sais pas		0				0	Ne sait pas	non applicable
575	Yabassi	2	2	2	50	2	1	5	50	1	Médecin/infirmier		NSP	0	0	0	0	0	0	1	0	0		0	0	0	0	0	0	0	0	1	0		0	NSP	NSP	NSP	0	Je ne sais pas		0				0	Ne sait pas	non applicable
911	Yabassi	2	4	7	79	4	2	5	30	1	Les D.C		MALADIE, VAGUE	0	0	1	0	0	0	0	0	0		2	0	0	1	0	0	0	0	0	0		1	CECITE	NSP	NSP	1	Je ne sais pas		0				0	Oui	Mectizan/ivermectine
38	Yabassi	1	3	2	23	2	2	5	12	1	Médecin/infirmier		NSP	0	0	1	0	0	0	0	0	0		2	0	1	1	0	0	0	0	0	0		2	LESIONS DE LA PEAU	NSP	NSP	1	Je ne sais pas		0	NSP	NSP	NSP	0	Oui	Mectizan/ivermectine
389	Yabassi	1	3	2	38	2	1	5	38	0	non applicable		non applicable	0	0	0	0	0	0	0	0	0		0	0	0	0	0	0	0	0	0	0		0	NSP	NSP	NSP	0	non applicable		0				0	non applicable	non applicable
61	Yabassi	2	4	3	44	1	5	5	44	1	La radio/télévision		MALADIE, VAGUE	0	0	0	1	0	0	0	0	0		0	0	0	0	0	0	0	0	1	0		0	NSP	NSP	NSP	0	Je ne sais pas		0	NSP	NSP	NSP	0	Oui	Mectizan/ivermectine
357	Yabassi	1	5	1	27	1	2	3	2	1	L'école		NSP	0	0	0	1	1	0	0	0	0		0	0	0	0	0	0	0	0	1	0		0	FIEVRE	MAL D'ARTICULATION	NSP	0	Je ne sais pas		0				0	Oui	Médicaments traditionnels
572	Yabassi	2	4	6	51	2	2	5	10	1	La famille/les amis		MALADIE MOUSTIQUES	0	0	0	0	1	0	0	0	0		0	0	1	0	1	0	0	0	0	0		2	ELEPHANTIASIS	HYDROCELE	NSP	0	Je ne sais pas		0				0	Oui	Mectizan/ivermectine
14	Yabassi	1	0	7	60	3	3	5	6	1	La radio/télévision		LES FILAIRES	2	0	0	0	0	0	1	0	0		0	1	1	0	0	0	0	0	0	0		2	CECITE	ELEPHANTIASIS	LESIONS DE LA PEAU	2	Je ne sais pas		0	NSP	NSP	NSP	0	Oui	Mectizan/ivermectine
568	Yabassi	1	0	2	59	2	2	5	52	0	non applicable		non applicable	0	0	0	0	0	0	0	0	0		0	0	0	0	0	0	0	0	0	0		0	NSP	NSP	NSP	0	non applicable		0				0	non applicable	non applicable
53	Yabassi	1	4	2	48	2	2	5	20	1	La famille/les amis		NSP	0	0	0	0	1	0	0	0	0		0	1	1	0	0	0	0	0	0	0		2	TU NE VOIT PLUS BIEN	NSP	NSP	1	Je ne sais pas		0	NSP	NSP	NSP	0	Oui	Mectizan/ivermectine
71	Yabassi	2	2	1	25	1	2	3	1	1	La radio/télévision		CECITE DES RIVIERES	3	0	0	0	0	0	0	0	1	PROXIMITE EAU/COURS D'EAU	0	1	0	0	0	0	0	0	0	0		1	CECITE	PARALYSIE	NSP	1	Autre agent causal	SIMULIE	0	GERME	NSP	NSP	0	Oui	Autre	MORINEL
789	Yabassi	1	6	6	40	1	1	3	8	1	L'école		CECITE DES RIVIERES	3	0	0	1	0	0	0	0	0		0	0	1	0	0	1	1	0	0	0		3	CECITE	NSP	NSP	1	Les filaires		0	VERS			0	Oui	Mectizan/ivermectine
573	Yabassi	1	4	2	49	1	2	5	13	1	Médecin/infirmier		MALADIE CAUSEE MOUT MOUT	1	0	1	0	0	0	0	0	0		2	1	1	1	0	0	0	0	0	0		3	CECITE	LESIONS DE LA PEAU	NSP	2	Je ne sais pas		0				0	Oui	Mectizan/ivermectine
340	Yabassi	1	4	4	43	4	3	3	5	1	L'école		MALADIE DEMANGEAISONS	1	1	0	0	1	0	0	0	0		0	0	1	1	0	0	0	0	0	0		2	CECITE	LESIONS DE LA PEAU	NSP	2	Onchocerca volvulus		2				0	Oui	Mectizan/ivermectine
420	Yabassi	1	4	7	30	1	1	5	30	1	L'école		MALADIE CAUSEE MOUT MOUT	1	0	1	0	0	0	0	0	0		2	0	0	0	0	0	0	1	0	0		1	CECITE	NSP	NSP	1	Onchocerca volvulus		2				0	Oui	Mectizan/ivermectine
736	Yabassi	1	0	2	54	2	2	5	54	0	non applicable		non applicable	0	0	0	0	0	0	0	0	0		0	0	0	0	0	0	0	0	0	0		0	NSP	NSP	NSP	0	non applicable		0				0	non applicable	non applicable
555	Yabassi	1	4	2	22	1	1	5	17	0	non applicable		non applicable	0	0	0	0	0	0	0	0	0		0	0	0	0	0	0	0	0	0	0		0	NSP	NSP	NSP	0	non applicable		0				0	non applicable	non applicable
554	Yabassi	2	3	6	39	2	2	5	15	1	La radio/télévision		CECITE DES RIVIERES	3	0	1	0	1	0	0	0	0		1	0	0	0	1	0	0	0	0	0		1	CECITE	LESIONS DE LA PEAU	NSP	2	Les filaires		1	PARASITE	PARASITE	10 A 15 ANS	0	Non	non applicable
729	Yabassi	1	0	2	64	2	2	5	10	0	non applicable		non applicable	0	0	0	0	0	0	0	0	0		0	0	0	0	0	0	0	0	0	0		0	NSP	NSP	NSP	0	non applicable		0				0	non applicable	non applicable
419	Yabassi	1	2	2	49	4	2	5	49	0	non applicable		non applicable	0	0	0	0	0	0	0	0	0		0	0	0	0	0	0	0	0	0	0		0	NSP	NSP	NSP	0	non applicable		0				0	non applicable	non applicable
566	Yabassi	2	6	6	45	2	2	5	1	1	La radio/télévision		NSP	0	0	0	0	0	0	1	0	0		0	0	0	0	0	0	0	0	1	0		0	NSP	NSP	NSP	0	Je ne sais pas		0				0	Oui	Mectizan/ivermectine
747	Yabassi	1	5	4	45	1	2	5	2	1	La radio/télévision		NSP	0	0	0	0	0	0	1	0	0		0	0	0	0	0	0	0	0	1	0		0	NSP	NSP	NSP	0	Je ne sais pas		0				0	Non	non applicable
548	Yabassi	1	5	2	48	4	2	5	5	1	Médecin/infirmier		MALADIE DONNE FILAIRES	1	0	1	1	1	0	0	0	0		1	1	1	0	1	0	0	0	0	0		3	CECITE	LESIONS DE LA PEAU	HERNIE	2	Je ne sais pas		0				0	Oui	Mectizan/ivermectine
351	Yabassi	1	6	1	24	1	1	3	1	1	L'école		MALADIE EAU SALE	0	0	0	1	0	0	0	0	0		0	0	0	0	0	0	0	0	1	0		0	CECITE	NSP	NSP	1	Je ne sais pas		0				0	Oui	Je ne sais pas
920	Yabassi	2	2	2	47	2	2	5	8	1	Les D.C		NSP	0	0	0	0	0	0	1	0	0		0	0	0	0	0	0	0	0	1	0		0	NSP	NSP	NSP	0	Je ne sais pas		0				0	Ne sait pas	non applicable
975	Yabassi	2	3	6	69	2	2	5	0	1	La radio/télévision		NSP	0	0	0	0	0	0	1	0	0		0	0	1	0	0	1	0	0	0	0		2	CECITE	ELEPHANTIASIS	NSP	1	Je ne sais pas		0				0	Oui	Autre	TRAIT PRESCRIT PAR LE DR
718	Yabassi	1	4	3	27	2	1	2	6	0	non applicable		non applicable	0	0	0	0	0	0	0	0	0		0	0	0	0	0	0	0	0	0	0		0	NSP	NSP	NSP	0	non applicable		0				0	non applicable	non applicable
405	Yabassi	1	4	7	41	2	1	5	41	1	Les D.C		MALADIE PEAU	1	0	1	0	0	0	0	0	0		2	0	1	0	0	0	0	0	0	0		1	CECITE	NSP	NSP	1	Je ne sais pas		0				0	Oui	Mectizan/ivermectine
935	Yabassi	1	4	7	48	2	3	2	2	0	non applicable		non applicable	0	0	0	0	0	0	0	0	0		0	0	0	0	0	0	0	0	0	0		0	NSP	NSP	NSP	0	non applicable		0				0	non applicable	non applicable
387	Yabassi	2	4	6	22	2	4	1	22	1	La radio/télévision		NSP	0	0	0	0	0	0	1	0	0		0	0	0	0	0	0	0	0	1	0		0	NSP	NSP	NSP	0	Je ne sais pas		0				0	Ne sait pas	non applicable
961	Yabassi	2	4	2	62	2	2	5	8	0	non applicable		non applicable	0	0	0	0	0	0	0	0	0		0	0	0	0	0	0	0	0	0	0		0	NSP	NSP	NSP	0	non applicable		0				0	non applicable	non applicable
342	Yabassi	2	4	2	62	2	1	3	14	1	Les D.C		MALADIE, VAGUE	0	0	1	0	1	0	0	0	0		1	0	1	0	1	0	0	0	0	0		2	CECITE	ELEPHANTIASIS	NSP	1	Je ne sais pas		0				0	Oui	Mectizan/ivermectine
588	Yabassi	1	2	2	40	2	2	5	10	1	La famille/les amis		MALADIE CECITE	2	0	1	0	0	0	0	0	0		2	0	1	0	0	0	0	0	0	0		1	CECITE	NSP	NSP	1	Je ne sais pas		0				0	Oui	Mectizan/ivermectine
734	Yabassi	2	0	2	67	2	2	5	4	0	non applicable		non applicable	0	0	0	0	0	0	0	0	0		0	0	0	0	0	0	0	0	0	0		0	NSP	NSP	NSP	0	non applicable		0				0	non applicable	non applicable
550	Yabassi	2	4	6	33	1	5	5	10	1	L'école		NSP	0	0	0	0	0	0	1	0	0		0	0	0	0	0	0	0	0	1	0		0	NSP	NSP	NSP	0	Je ne sais pas		0				0	Oui	Médicaments traditionnels
738	Yabassi	2	2	2	52	1	1	5	15	1	Les D.C		MALADIE DEMANGEAISONS	1	0	1	0	0	0	0	0	0		2	0	1	1	1	0	0	0	0	1	MAUVAISES HERBERS	3	CECITE	LESIONS DE LA PEAU	DOULEURS ARTICULAIRES	2	Je ne sais pas		0				0	Oui	Mectizan/ivermectine
739	Yabassi	1	2	3	43	2	2	5	2	0	non applicable		non applicable	0	0	0	0	0	0	0	0	0		0	0	0	0	0	0	0	0	0	0		0	NSP	NSP	NSP	0	non applicable		0				0	non applicable	non applicable
760	Yabassi	2	0	5	70	2	2	5	70	1	L'école		LES FILAIRES	2	0	0	0	1	0	0	0	0		0	0	1	0	0	0	0	0	0	0		1	MAL DES YEUX	MALADIE DU SOMMEIL	NSP	1	Je ne sais pas		0				0	Oui	Mectizan/ivermectine
418	Yabassi	1	3	2	62	4	1	5	62	0	non applicable		non applicable	0	0	0	0	0	0	0	0	0		0	0	0	0	0	0	0	0	0	0		0	NSP	NSP	NSP	0	non applicable		0				0	non applicable	non applicable
895	Yabassi	1	2	2	48	4	1	5	15	0	non applicable		non applicable	0	0	0	0	0	0	0	0	0		0	0	0	0	0	0	0	0	0	0		0	NSP	NSP	NSP	0	non applicable		0				0	non applicable	non applicable
777	Yabassi	2	6	1	90	1	2	5	2	1	La radio/télévision		MALADIE BILHARSIOSE	0	0	0	1	0	0	0	0	0		0	0	0	0	0	0	0	0	0	1	CORPS QUI GONFLE	0	CECITE	ELEPHANTIASIS	NSP	1	Je ne sais pas		0				0	Oui	Mectizan/ivermectine
17	Yabassi	1	2	2	54	2	2	5	15	0	non applicable		non applicable	0	0	0	0	0	0	0	0	0		0	0	0	0	0	0	0	0	0	0		0	NSP	NSP	NSP	0	non applicable		0				0	non applicable	non applicable
945	Yabassi	2	2	2	47	2	5	5	47	0	non applicable		non applicable	0	0	0	0	0	0	0	0	0		0	0	0	0	0	0	0	0	0	0		0	NSP	NSP	NSP	0	non applicable		0				0	non applicable	non applicable
775	Yabassi	2	0	7	40	2	3	5	35	0	non applicable		non applicable	0	0	0	0	0	0	0	0	0		0	0	0	0	0	0	0	0	0	0		0	NSP	NSP	NSP	0	non applicable		0				0	non applicable	non applicable
832	Yabassi	1	3	2	29	2	5	4	3	1	La famille/les amis		NSP	0	0	0	0	0	0	1	0	0		0	0	0	0	0	0	0	0	1	0		0	NSP	NSP	NSP	0	Je ne sais pas		0				0	Ne sait pas	non applicable
929	Yabassi	2	4	5	61	2	2	5	5	1	Médecin/infirmier		NSP	0	0	0	0	0	0	1	0	0		0	0	0	0	0	0	0	0	1	0		0	NSP	NSP	NSP	0	Je ne sais pas		0				0	Ne sait pas	non applicable
59	Yabassi	1	6	1	35	1	1	3	3	0	non applicable		non applicable	0	0	0	0	0	0	0	0	0		0	0	0	0	0	0	0	0	0	0		0	NSP	NSP	NSP	0	non applicable		0				0	non applicable	non applicable
788	Yabassi	2	4	5	26	2	1	5	26	1	La famille/les amis		NSP	0	0	0	0	0	0	1	0	0		0	0	0	0	0	0	0	0	1	0		0	NSP	NSP	NSP	0	Je ne sais pas		0				0	Ne sait pas	non applicable
561	Yabassi	1	2	2	36	2	2	5	19	0	non applicable		non applicable	0	0	0	0	0	0	0	0	0		0	0	0	0	0	0	0	0	0	0		0	NSP	NSP	NSP	0	non applicable		0				0	non applicable	non applicable
31	Yabassi	1	3	2	30	2	2	5	20	1	La radio/télévision		NSP	0	0	0	0	0	0	1	0	0		0	0	0	0	0	0	0	0	1	0		0	NSP	NSP	NSP	0	Je ne sais pas		0	NSP	NSP	NSP	0	Oui	Mectizan/ivermectine
769	Yabassi	2	4	2	36	1	2	5	36	1	L'école		MALADIE OUBLIEE	1	0	0	0	0	0	1	0	0		0	0	0	0	0	0	0	0	1	0		0	NSP	NSP	NSP	0	Je ne sais pas		0				0	Ne sait pas	non applicable
727	Yabassi	1	4	4	56	1	1	5	29	1	Médecin/infirmier		MALADIE CECITE	2	0	1	0	0	0	0	0	0		2	0	1	0	0	1	1	0	0	0		3	CECITE	LESIONS DE LAPEAU	NSP	2	Je ne sais pas		0				0	Oui	Je ne sais pas
560	Yabassi	1	4	1	19	1	2	5	19	1	L'école		MALADIE TRANSMISE MOUT MOUT	3	0	0	0	0	0	1	0	0		0	0	0	0	0	0	0	0	1	0		0	NSP	NSP	NSP	0	Je ne sais pas		0				0	Oui	Mectizan/ivermectine
23	Yabassi	2	4	5	53	2	1	5	53	0	non applicable		non applicable	0	0	0	0	0	0	0	0	0		0	0	0	0	0	0	0	0	0	0		0	NSP	NSP	NSP	0	non applicable		0				0	non applicable	non applicable
965	Yabassi	1	4	5	30	2	2	5	6	1	L'école		MALADIE CAUSEE MOUT MOUT	1	0	1	1	0	0	0	0	0		1	0	0	0	0	0	0	0	1	0		0	PARALYSIE	NSP	NSP	0	Je ne sais pas		0				0	Oui	Mectizan/ivermectine
782	Yabassi	1	4	6	24	2	3	5	2	1	Les D.C		NSP	0	0	0	0	0	0	1	0	0		0	0	0	0	0	0	0	0	1	0		0	NSP	NSP	NSP	0	Je ne sais pas		0				0	Oui	Je ne sais pas
750	Yabassi	2	5	2	39	2	5	2	20	1	Médecin/infirmier		MALADIE CAUSEE MOUT MOUT	1	0	1	0	0	0	0	0	0		2	0	1	1	1	1	0	0	0	0		4	CECITE	LESIONS DE LA PEAU	NSP	2	Je ne sais pas		0				0	Oui	Mectizan/ivermectine
9	Yabassi	2	5	2	64	2	3	5	21	1	Médecin/infirmier		NSP	0	0	0	0	0	0	1	0	0		0	0	1	0	0	0	0	0	0	1	CORPS QUI GONFLE	1	NSP	NSP	NSP	0	Je ne sais pas		0	NSP	NSP	NSP	0	Oui	Autre	UN BON TRAITEMENT ET BIEN SUIVI
361	Yabassi	2	5	1	25	1	2	3	0	1	L'école		MALADIE SUCRERIES	0	0	0	1	0	0	0	0	0		0	1	0	0	0	0	1	0	0	0		2	CECITE	NSP	NSP	1	Onchocerca volvulus		2				0	Oui	Mectizan/ivermectine
382	Yabassi	1	0	2	41	4	2	5	16	0	non applicable		non applicable	0	0	0	0	0	0	0	0	0		0	0	0	0	0	0	0	0	0	0		0	NSP	NSP	NSP	0	non applicable		0				0	non applicable	non applicable
390	Yabassi	1	4	7	23	2	2	4	23	1	L'école		NSP	0	0	0	0	0	0	1	0	0		0	0	0	0	0	0	0	0	1	0		0	NSP	NSP	NSP	0	Je ne sais pas		0				0	Ne sait pas	non applicable
355	Yabassi	1	4	3	26	1	1	5	16	1	L'école		NSP	0	1	0	0	0	1	0	0	0		0	1	0	1	0	0	0	0	0	0		2	CECITE	FATIGUE	NSP	1	Des vers		1	NSP	NSP	NSP	0	Oui	Mectizan/ivermectine
925	Yabassi	2	5	2	39	2	5	5	20	1			MALADIE CECITE	2	0	0	0	0	0	1	0	0		0	0	0	0	0	0	0	0	1	0		0	NSP	NSP	NSP	0	Je ne sais pas		0				0	Ne sait pas	non applicable
413	Yabassi	2	5	7	60	2	1	5	60	0	non applicable		non applicable	0	0	0	0	0	0	0	0	0		0	0	0	0	0	0	0	0	0	0		0	NSP	NSP	NSP	0	non applicable		0				0	non applicable	non applicable
833	Yabassi	2	4	1	17	1	1	4	17	0	non applicable		non applicable	0	0	0	0	0	0	0	0	0		0	0	0	0	0	0	0	0	0	0		0	NSP	NSP	NSP	0	non applicable		0				0	non applicable	non applicable
581	Yabassi	1	2	2	19	1	2	5	0.2	0	non applicable		non applicable	0	0	0	0	0	0	0	0	0		0	0	0	0	0	0	0	0	0	0		0	NSP	NSP	NSP	0	non applicable		0				0	non applicable	non applicable
898	Yabassi	2	0	2	83	2	3	5	42	0	non applicable		non applicable	0	0	0	0	0	0	0	0	0		0	0	0	0	0	0	0	0	0	0		0	NSP	NSP	NSP	0	non applicable		0				0	non applicable	non applicable
906	Yabassi	1	5	1	23	2	2	5	12	1	Des affiches		NSP	0	0	0	0	0	0	1	0	0		0	0	0	0	0	0	0	0	1	0		0	NSP	ELEPHANTIASIS	PARALISIE	0	Je ne sais pas		0				0	Oui	Je ne sais pas
752	Yabassi	1	4	3	40	2	3	4	40	1	Les D.C		MALADIE PEAU	1	0	0	1	1	0	0	0	0		0	0	0	0	1	0	0	0	0	1	BLESSURES	1	LESIONS DE LA PEAU	NSP	NSP	1	Je ne sais pas		0				0	Oui	Mectizan/ivermectine
766	Yabassi	1	0	2	45	2	1	5	10	0	non applicable		non applicable	0	0	0	0	0	0	0	0	0		0	0	0	0	0	0	0	0	0	0		0	NSP	NSP	NSP	0	non applicable		0				0	non applicable	non applicable
740	Yabassi	2	4	5	61	2	2	5	12	0	non applicable		non applicable	0	0	0	0	0	0	0	0	0		0	0	0	0	0	0	0	0	0	0		0	NSP	NSP	NSP	0	non applicable		0				0	non applicable	non applicable
944	Yabassi	2	5	2	55	2	3	5	13	1	Médecin/infirmier		MALADIE CECITE	2	0	0	0	0	1	0	0	0		0	0	1	0	0	0	1	0	0	0		2	ELEPHANTIASIS	CECITE	PARALYSIE	1	Les filaires		1	BOULE	0	24 HEURES	0	Oui	Mectizan/ivermectine
924	Yabassi	2	5	5	55	2	2	5	2	1	Les D.C		MALADIE INSECTES	0	0	1	0	0	0	0	0	0		2	0	1	0	0	0	0	1	0	0		2	NSP	NSP	NSP	0	Je ne sais pas		0				0	Ne sait pas	non applicable
354	Yabassi	1	5	6	31	1	1	3	1	1	L'école		MALADIE YEUX	1	0	0	1	0	0	0	0	0		0	0	0	0	0	0	0	0	1	0		0	ABIME LES YEUX	NSP	NSP	1	Je ne sais pas		0				0	Oui	Je ne sais pas
772	Yabassi	1	5	1	19	1	2	5	19	1	L'école		NSP	0	0	0	0	0	0	1	0	0		0	0	0	0	0	0	0	0	1	0		0	NSP	NSP	NSP	0	Je ne sais pas		0				0	Ne sait pas	non applicable
814	Yabassi	1	4	2	18	1	2	4	18	1	Le chef du quartier/village		MALADIE MOUCHE	1	1	1	0	1	0	0	0	0		1	1	1	0	0	0	0	0	0	0		2	FATIGUE	DOULEURS	NSP	0	Je ne sais pas		0	NSP	NSP	NSP	0	Oui	Mectizan et médicaments traditionnels
414	Yabassi	1	5	4	36	2	1	2	6	1	La radio/télévision		MALADIE MALNUTRITION	0	0	0	0	0	0	1	0	0		0	0	1	0	0	0	0	0	0	1	GONFLEMENTS	1	DEMANGEAISONS	ENFLEMENTS	NSP	1	Je ne sais pas		0				0	Oui	Mectizan/ivermectine
556	Yabassi	1	4	1	19	1	2	5	6	0	non applicable		non applicable	0	0	0	0	0	0	0	0	0		0	0	0	0	0	0	0	0	0	0		0	NSP	NSP	NSP	0	non applicable		0				0	non applicable	non applicable
55	Yabassi	2	6	1	26	1	2	5	3	1	L'école		CECITE DES RIVIERES	3	0	1	0	0	0	0	0	0		2	1	1	0	0	0	0	0	0	0		2	CECITE	FLEAU SOCIAL	NSP	2	Onchocerca volvulus		2	PARASITE	BACTERIE	NSP	0	Oui	Mectizan/ivermectine
409	Yabassi	1	3	7	19	1	2	5	3	0	non applicable		non applicable	0	0	0	0	0	0	0	0	0		0	0	0	0	0	0	0	0	0	0		0	NSP	NSP	NSP	0	non applicable		0				0	non applicable	non applicable
813	Yabassi	2	5	2	27	1	2	4	25	1	Les D.C		MALADIE CECITE	2	0	0	0	1	0	0	0	0		0	0	0	0	0	0	0	0	0	1	LES BRULURES .LE CORP GONFLE	0	NSP	NSP	NSP	0	Je ne sais pas		0	NSP	NSP	NSP	0	Oui	Mectizan/ivermectine
407	Yabassi	2	0	6	33	2	2	1	2	0	non applicable		non applicable	0	0	0	0	0	0	0	0	0		0	0	0	0	0	0	0	0	0	0		0	NSP	NSP	NSP	0	non applicable		0				0	non applicable	non applicable
406	Yabassi	1	3	7	28	2	2	5	28	0	non applicable		non applicable	0	0	0	0	0	0	0	0	0		0	0	0	0	0	0	0	0	0	0		0	NSP	NSP	NSP	0	non applicable		0				0	non applicable	non applicable
765	Yabassi	2	5	2	50	2	5	5	12	1	Le chef du quartier/village		MALADIE CECITE	2	0	0	0	0	0	1	0	0		0	0	0	0	0	0	0	0	0	1	FILAIRES	0	CECITE	ELEPHANTIASIS	NSP	1	Je ne sais pas		0	NSP	NSP	NSP	0	Oui	Je ne sais pas
403	Yabassi	1	3	7	30	1	2	5	2	0	non applicable		non applicable	0	0	0	0	0	0	0	0	0		0	0	0	0	0	0	0	0	0	0		0	NSP	NSP	NSP	0	non applicable		0				0	non applicable	non applicable
585	Yabassi	2	2	2	52	1	2	5	52	1	La famille/les amis		MALADIE PARALYSE	0	0	0	0	0	0	1	0	0		0	0	0	0	0	0	0	0	1	0		0	NSP	NSP	NSP	0	Autre agent causal	MAUVAISE EAU	0				0	Oui	Mectizan et médicaments traditionnels
401	Yabassi	2	3	2	60	4	1	5	60	1	L'école		NSP	0	0	0	0	0	0	1	0	0		0	0	0	0	0	0	0	0	1	0		0	NSP	NSP	NSP	0	Je ne sais pas		0				0	Non	non applicable
842	Yabassi	2	3	2	69	2	3	4	10	1	Des affiches		MALADIE DEMANGEAISONS	1	0	0	0	0	0	1	0	0		0	1	0	0	0	0	0	0	0	0		1	NSP	NSP	NSP	0	Je ne sais pas		0				0	Non	non applicable
399	Yabassi	1	4	7	39	1	1	5	39	1	Médecin/infirmier		NSP	0	0	0	0	0	0	1	0	0		0	0	0	0	0	0	0	0	1	0		0	NSP	NSP	NSP	0	Je ne sais pas		0				0	Oui	Autre	HOPITAL
580	Yabassi	2	2	2	51	2	1	5	45	1	Médecin/infirmier		MALADIE DONNE FILAIRES	1	0	1	1	0	0	0	0	0		1	0	1	0	1	0	0	0	0	0		2	CECITE	LESIONS DE LA PEAU	NSP	2	Je ne sais pas		0				0	Oui	Mectizan/ivermectine
395	Yabassi	1	0	2	65	1	2	5	65	0	non applicable		non applicable	0	0	0	0	0	0	0	0	0		0	0	0	0	0	0	0	0	0	0		0	NSP	NSP	NSP	0	non applicable		0				0	non applicable	non applicable
394	Yabassi	1	4	2	43	2	1	5	1	0	non applicable		non applicable	0	0	0	0	0	0	0	0	0		0	0	0	0	0	0	0	0	0	0		0	NSP	NSP	NSP	0	non applicable		0				0	non applicable	non applicable
393	Yabassi	2	5	7	48	2	2	5	48	1	Médecin/infirmier		MALADIE YEUX	1	0	1	0	1	0	0	0	1	PROXIMITE EAU/COURS D'EAU	1	0	0	0	0	1	1	0	0	0		2	CECITE	NSP	NSP	1	Je ne sais pas		0				0	Oui	Je ne sais pas
52	Yabassi	2	4	2	32	2	1	2	6	1	La radio/télévision		NSP	0	0	1	0	0	0	0	0	0		2	0	1	0	0	0	0	0	0	0		1	CECITE	NSP	NSP	1	Je ne sais pas		0	NSP	NSP	NSP	0	Oui	Mectizan/ivermectine
809	Yabassi	1	5	7	33	2	3	5	2	0	non applicable		non applicable	0	0	0	0	0	0	0	0	0		0	0	0	0	0	0	0	0	0	0		0	NSP	NSP	NSP	0	non applicable		0	NSP	NSP	NSP	0	non applicable	non applicable
549	Yabassi	1	2	2	63	4	2	5	16	1	Médecin/infirmier		LES FILAIRES	2	0	1	0	0	0	0	0	0		2	0	1	0	0	0	0	0	0	0		1	CECITE	HERNIE	LESIONS DE LA PEAU	2	Je ne sais pas		0				0	Oui	Mectizan/ivermectine
553	Yabassi	2	5	4	77	2	2	5	17	1	Médecin/infirmier		MALADIE CECITE	2	0	0	0	1	0	0	0	0		0	0	1	0	0	0	0	0	0	0		1	LESIONS DE LA PEAU	CECITE	NSP	2	Les filaires		0				0	Oui	Mectizan/ivermectine
812	Yabassi	1	6	1	27	2	3	2	0.3	1	L'école		MALADIE PEAU	1	0	0	0	0	0	0	0	1	HEREDITE OU NATUREL	0	0	1	0	0	0	0	0	0	0		1	PSYCHOLOGIQUE	LESIONS DE LA PEAU	NSP	2	Je ne sais pas		0	NSP	NSP	NSP	0	Oui	Mectizan/ivermectine
890	Yabassi	1	4	6	29	2	1	5	29	1	La famille/les amis		NSP	0	0	1	0	0	0	0	0	0		2	0	0	0	0	0	0	0	1	0		0	NSP	NSP	NSP	0	Je ne sais pas		0				0	Ne sait pas	non applicable
564	Yabassi	1	3	2	30	1	2	5	9	1	Médecin/infirmier		MALADIE TRANSMISE MOUCHE	1	1	0	0	1	1	0	0	0		0	1	1	1	0	0	0	0	0	0		3	CECITE	PALUDISME	NSP	1	Je ne sais pas		0				0	Oui	Mectizan/ivermectine
54	Yabassi	2	6	1	27	1	1	3	3	1	L'école		CECITE DES RIVIERES	3	0	0	0	0	1	0	0	0		0	0	1	0	0	1	0	0	0	0		2	CECITE	NSP	NSP	1	Des vers		1	PARASITE	BACTERIE	NSP	0	Oui	Mectizan/ivermectine
377	Yabassi	2	5	1	22	1	1	5	1	1	Des affiches		MALADIE CECITE	2	0	0	1	0	0	0	0	0		0	0	1	0	0	0	1	1	0	0		3	CECITE	NSP	NSP	1	Onchocerca volvulus		2				0	Oui	Autre	ANTIBIOTIQUES
956	Yabassi	2	4	2	70	4	1	4	46	0	non applicable		non applicable	0	0	0	0	0	0	0	0	0		0	0	0	0	0	0	0	0	0	0		0	NSP	NSP	NSP	0	non applicable		0				0	non applicable	non applicable
373	Yabassi	1	5	3	32	1	2	5	32	0	non applicable		non applicable	0	0	0	0	0	0	0	0	0		0	0	0	0	0	0	0	0	0	0		0	NSP	NSP	NSP	0	non applicable		0				0	non applicable	non applicable
888	Yabassi	2	3	5	32	1	2	5	32	1	Des affiches		MALADIE, VAGUE	0	0	0	0	0	0	1	0	0		0	0	0	0	0	0	0	0	1	0		0	NSP	NSP	NSP	0	Je ne sais pas		0				0	Ne sait pas	non applicable
724	Yabassi	2	4	5	34	2	1	2	1	0	non applicable		non applicable	0	0	0	0	0	0	0	0	0		0	0	0	0	0	0	0	0	0	0		0	NSP	NSP	NSP	0	non applicable		0				0	non applicable	non applicable
805	Yabassi	2	4	2	30	2	1	4	30	1	L'école		MALADIE, VAGUE	0	1	0	0	1	0	0	0	0		0	0	0	0	0	0	0	0	1	0		0	NSP	NSP	NSP	0	Je ne sais pas		0	NSP	NSP	NSP	0	Oui	Mectizan/ivermectine
967	Yabassi	2	6	5	41	1	5	5	41	1	Les D.C		MALADIE YEUX	1	0	1	0	0	0	0	0	0		2	0	1	0	0	0	1	1	0	0		3	CECITE	ELEPHANTIASIS	NSP	1	Onchocerca volvulus		2	NSP	NSP	NSP	0	Oui	Mectizan/ivermectine
825	Yabassi	2	6	4	35	2	5	3	3	1	L'école		NSP	0	0	0	0	0	0	1	0	0		0	0	0	0	0	0	0	0	1	0		0	NSP	NSP	NSP	0	Je ne sais pas		0	NSP	NSP	NSP	0	Ne sait pas	non applicable
378	Yabassi	1	4	1	31	1	1	5	2	1	Les D.C		MALADIE VERS	1	0	1	0	0	0	0	0	0		2	0	1	1	0	0	0	0	0	0		2	CECITE	LESIONS DE LA PEAU	NSP	2	Onchocerca volvulus		2				0	Oui	Mectizan/ivermectine
362	Yabassi	1	5	1	23	1	4	3	2	1	L'école		MALADIE EAU SALE	0	0	0	0	0	0	0	0	1	PROXIMITE EAU/COURS D'EAU	0	1	0	0	0	0	0	0	0	1	PALUDISME	1	PARALYSIE	NSP	NSP	0	Des vers		1	NSP	NSP	CELA DEPEND DE LA GRAVITE DE LA MALADIE	0	Oui	Autre	MEDI
360	Yabassi	1	5	1	25	1	1	3	0	1	L'école		LES FILAIRES	2	0	0	1	0	0	0	0	0		0	0	1	0	0	0	0	0	0	0		1	LESIONS DE LA PEAU	NSP	NSP	1	Je ne sais pas		0				0	Oui	Mectizan/ivermectine
73	Yabassi	1	2	7	29	1	2	5	2	0	non applicable		non applicable	0	0	0	0	0	0	0	0	0		0	0	0	0	0	0	0	0	0	0		0	NSP	NSP	NSP	0	non applicable		0	NSP	NSP	NSP	0	non applicable	non applicable
889	Yabassi	2	5	2	70	4	1	5	16	1	Des affiches		FILARIOSE	2	0	1	0	0	0	0	0	0		2	0	1	0	0	0	0	0	0	0		1	NSP	NSP	NSP	0	Je ne sais pas		0				0	Oui	Mectizan/ivermectine
350	Yabassi	1	4	4	52	2	2	5	52	1	L'école		NSP	0	0	1	1	1	0	0	0	0		1	0	0	0	0	0	0	0	1	0		0	NSP	NSP	NSP	0	Je ne sais pas		0				0	Oui	Mectizan/ivermectine
345	Yabassi	1	3	7	25	1	2	5	9	1	L'école		NSP	0	0	0	0	0	0	1	0	0		0	1	1	0	0	0	0	0	0	0		2	NSP	NSP	NSP	0	Je ne sais pas		0				0	Oui	Autre	INJECTIONS
35	Yabassi	1	2	2	49	1	2	5	30	0	non applicable		non applicable	0	0	0	0	0	0	0	0	0		0	0	0	0	0	0	0	0	0	0		0	NSP	NSP	NSP	0	non applicable		0				0	non applicable	non applicable
416	Yabassi	2	3	6	30	2	1	4	30	1	La famille/les amis		MALADIE MOUSTIQUES ET MOUT MOUT	0	0	1	0	1	0	0	0	0		1	0	1	0	0	0	0	0	0	1	NOIRCISSEMENT DE LA PEAU	1	CECITE	LESIONS DE LA PEAU	NSP	2	Je ne sais pas		0				0	Oui	Mectizan/ivermectine
391	Yabassi	2	4	2	50	2	3	5	44	1	Le chef du quartier/village		MALADIE YEUX	1	0	0	1	0	0	0	0	0		0	0	1	0	0	1	1	1	0	0		4	CECITE	LESIONS DE LA PEAU	NSP	2	Des vers		1				0	Oui	Mectizan/ivermectine
341	Yabassi	2	3	2	55	2	1	2	28	1	Médecin/infirmier		NSP	0	0	0	1	1	0	0	0	0		0	0	0	0	0	0	0	0	1	0		0	NSP	NSP	NSP	0	Je ne sais pas		0				0	Oui	Autre	MEDI MODERNES
339	Yabassi	1	4	1	21	1	5	2	6	0	non applicable		non applicable	0	0	0	0	0	0	0	0	0		0	0	0	0	0	0	0	0	0	0		0	NSP	NSP	NSP	0	non applicable		0				0	non applicable	non applicable
10	Yabassi	1	6	7	31	1	3	5	3	1	L'école		MALADIE EAUX RAPIDES	2	1	0	0	0	0	0	0	0		1	0	1	0	0	1	1	0	0	0		3	CECITE	LESIONS DE LA PEAU	NSP	2	Je ne sais pas		0	OEUFS	NSP	NSP	0	Oui	Mectizan/ivermectine
761	Yabassi	2	4	2	30	2	2	5	30	1	Le chef du quartier/village		MALADIE EAU SALE	0	0	0	1	0	0	0	0	0		0	0	0	0	0	0	0	0	1	0		0	NSP	NSP	NSP	0	Je ne sais pas		0				0	Oui	Je ne sais pas
912	Yabassi	1	4	6	39	1	1	5	20	1	Les D.C		NSP	0	0	0	0	1	0	0	0	0		0	0	0	0	0	0	0	0	1	0		0	NSP	NSP	NSP	0	Je ne sais pas		0				0	Oui	Mectizan/ivermectine
783	Yabassi	1	1	6	40	2	2	5	20	1	Médecin/infirmier		NSP	0	0	0	0	0	0	1	0	0		0	0	0	0	0	0	0	0	1	0		0	NSP	NSP	NSP	0	Je ne sais pas		0				0	Ne sait pas	non applicable
966	Yabassi	1	4	6	31	1	2	5	13	1	La radio/télévision		MALADIE CAUSEE MOUT MOUT	1	0	1	0	0	0	0	0	0		2	1	0	0	0	0	0	1	0	0		2	DEMANGEAISONS	CECITE	NSP	2	Je ne sais pas		0				0	Oui	Mectizan/ivermectine
744	Yabassi	1	3	2	49	2	1	3	25	0	non applicable		non applicable	0	0	0	0	0	0	0	0	0		0	0	0	0	0	0	0	0	0	0		0	NSP	NSP	NSP	0	non applicable		0				0	non applicable	non applicable
[truncated: 208 more columns]
